# Supplementary material for: Unraveling the evolutionary origin of the P5CS gene: a story of gene fusion and horizontal transfer
Source: Front Mol Biosci. 2024 Apr 17;11:1341684. doi: 10.3389/fmolb.2024.1341684 (PMC11061531; doi:10.3389/fmolb.2024.1341684)
Supplement: Supplementary file 1 [file Table2.XLSX]

## Sheet: Seq_plants
# TargetP-2,0	Organism: Plant	Timestamp: 20210413195222
# ID	Prediction	OTHER	SP	mTP	cTP	luTP	CS Position
poale_hvu2	cTP	0.27143	0.020528	0.004365	0.666492	0.037185	CS pos: 67-68, AVA-AA, Pr: 0,3144
poale_tur1	OTHER	0.538359	0.127079	0.136733	0.180028	0.0178
fabal_gma1	OTHER	0.637746	0.235672	0.017612	0.027353	0.081617
poale_pha1	OTHER	0.669018	0.055254	0.165667	0.099908	0.010153
brass_bol5	OTHER	0.686078	0.072359	0.230814	0.009778	0.000971
brass_cru1	OTHER	0.704465	0.006411	0.008078	0.175871	0.105176
fabal_van4	OTHER	0.90732	0.001684	0.08848	0.002386	0.000131
ambor_atr	OTHER	0.946851	0.002268	0.049335	0.00141	0.000136
malva_cca2	OTHER	0.970007	0.001548	0.028206	0.000185	5.4e-05
brass_cgr2	OTHER	0.517947	0.479525	0.00198	0.000382	0.000166
fabal_vra1	OTHER	0.971529	0.000553	0.027727	0.000156	3.4e-05
brass_bol2	OTHER	0.974527	0.000748	0.024046	0.000631	4.8e-05
chlor_csu1	OTHER	0.97622	0.000165	0.006752	0.014015	0.002849
fabal_tpr1	OTHER	0.979935	0.000117	0.019597	0.000289	6.2e-05
fabal_gma6	OTHER	0.985912	0.000216	0.007014	0.006637	0.000221
rosal_fve1	OTHER	0.986729	0.000162	0.013085	2e-06	2.2e-05
poale_pvi2	OTHER	0.991009	0.000116	0.001005	0.00783	4e-05
poale_zma2	OTHER	0.991213	0.007012	0.001652	9.8e-05	2.4e-05
malva_gra1	OTHER	0.992052	0.000183	0.007204	0.000357	0.000204
poale_ogl1	OTHER	0.993218	0.005946	0.000769	5.3e-05	1.4e-05
apial_dca2	OTHER	0.993843	4.2e-05	0.005919	0.00013	6.5e-05
fabal_tpr3	OTHER	0.993988	0.000112	0.005183	0.000592	0.000126
fabal_mtr3	OTHER	0.995463	8e-05	0.004242	0.000179	3.6e-05
malva_gra3	OTHER	0.995505	0.000286	0.003766	0.000244	0.000199
myrta_pca	OTHER	0.995686	0.004199	0.000105	8e-06	2e-06
ranun_aco1	OTHER	0.995948	9.1e-05	0.003566	0.000214	0.00018
poale_osa2	OTHER	0.996014	0.003484	0.00047	2.2e-05	9e-06
poale_oba1	OTHER	0.996014	0.003484	0.00047	2.2e-05	9e-06
fabal_pvu2	OTHER	0.996163	8.3e-05	0.003672	5.9e-05	2.3e-05
fabal_van1	OTHER	0.996163	8.3e-05	0.003672	5.9e-05	2.3e-05
fabal_gma7	OTHER	0.996232	0.001188	0.002204	0.000319	5.8e-05
poale_oba2	OTHER	0.996593	8.2e-05	0.000792	0.002406	0.000126
poale_obr1	OTHER	0.996806	0.002613	0.00053	4.4e-05	7e-06
pinal_psi	OTHER	0.996996	0.000192	0.00254	0.000223	4.9e-05
fabal_mtr1	OTHER	0.997117	0.00022	0.001233	0.001142	0.000288
fabal_gma3	OTHER	0.997145	0.0001	0.002653	7.4e-05	2.8e-05
fabal_lan3	OTHER	0.99952	0.000233	0.000149	5.5e-05	4.3e-05
fabal_pvu3	OTHER	0.997646	0.000241	0.000931	0.000978	0.000204
myrta_egr	OTHER	0.997774	0.001234	0.00094	2.8e-05	2.4e-05
apial_dca3	OTHER	0.998105	8.5e-05	0.001392	9.6e-05	0.000322
fabal_lan4	OTHER	0.998123	0.000113	0.001662	9.1e-05	1.1e-05
poale_lpe1	OTHER	0.998182	0.001623	0.000185	8e-06	2e-06
caryo_ahy1	OTHER	0.998404	0.000636	0.000885	1.4e-05	6.1e-05
fabal_vra4	OTHER	0.998408	0.000286	0.000479	0.000789	3.8e-05
funar_ppa	OTHER	0.998549	4.1e-05	0.001395	1e-05	5e-06
fabal_vra2	OTHER	0.998612	5.5e-05	0.001309	1.6e-05	8e-06
poale_oth2	OTHER	0.998652	0.000284	0.000832	0.000207	2.5e-05
poale_bst1	OTHER	0.998808	0.00088	0.000272	3e-05	1.1e-05
malpi_rco	OTHER	0.998922	0.000115	0.00092	3.9e-05	4e-06
poale_lpe2	OTHER	0.998929	0.000113	0.000409	0.000496	5.2e-05
pinal_pgl	OTHER	0.998832	0.00063	0.00011	5.1e-05	0.000377
aster_han1	OTHER	0.998951	3.6e-05	0.00097	2.6e-05	1.8e-05
erica_ach1	OTHER	0.999008	3.7e-05	0.000912	2.6e-05	1.7e-05
malpi_mes2	OTHER	0.999031	0.000144	0.000798	1.9e-05	8e-06
poale_osa1	OTHER	0.999035	9.3e-05	0.000315	0.000513	4.4e-05
poale_ogl2	OTHER	0.999035	9.3e-05	0.000315	0.000513	4.4e-05
poale_bdi2	OTHER	0.999058	0.000717	0.000196	1.9e-05	1e-05
aster_han2	OTHER	0.99912	6.4e-05	0.000742	4.9e-05	2.5e-05
poale_pvi3	OTHER	0.999156	0.000546	0.000272	1.8e-05	9e-06
poale_sit2	OTHER	0.999226	0.000519	0.000233	1.1e-05	1.1e-05
poale_svi2	OTHER	0.999226	0.000519	0.000233	1.1e-05	1.1e-05
pinal_pta	OTHER	0.999233	0.000112	0.0006	3.2e-05	2.3e-05
alism_zma1	OTHER	0.999269	0.000363	0.000291	2.6e-05	5.1e-05
diosc_dro	OTHER	0.999272	3.8e-05	0.000658	2.6e-05	6e-06
malpi_mes1	OTHER	0.999279	0.000123	0.000562	2.9e-05	7e-06
malpi_spu1	OTHER	0.999306	0.00033	0.000351	1.1e-05	2e-06
poale_pha2	OTHER	0.999307	0.000455	0.000219	9e-06	1e-05
poale_oth1	OTHER	0.99932	0.000171	0.000473	1.6e-05	2e-05
poale_pvi4	OTHER	0.999328	0.000481	0.000178	7e-06	6e-06
malva_gra2	OTHER	0.999357	0.000314	8.1e-05	0.000239	9e-06
myrta_eun	OTHER	0.999365	0.000611	2.4e-05	0	0
ranun_aco2	OTHER	0.999375	0.00011	0.000456	4.1e-05	1.9e-05
poale_sbi1	OTHER	0.999398	0.000405	0.000184	9e-06	4e-06
cucur_csa1	OTHER	0.999412	7.7e-05	0.000396	8.7e-05	2.8e-05
poale_sbi2	OTHER	0.999492	0.000107	0.000374	2.2e-05	5e-06
sapin_ccl2	OTHER	0.999494	5.8e-05	0.000393	3.2e-05	2.3e-05
sapin_csi2	OTHER	0.999494	5.8e-05	0.000393	3.2e-05	2.3e-05
alism_zma2	OTHER	0.999498	0.000114	0.000365	2e-05	3e-06
poale_aco	OTHER	0.9995	4.1e-05	0.000295	0.000147	1.8e-05
solan_sly2	OTHER	0.99953	0.000278	0.000147	3.5e-05	1.1e-05
poale_pvi1	OTHER	0.999539	6.1e-05	0.000383	1.3e-05	4e-06
cucur_csa2	OTHER	0.999542	7.3e-05	0.000372	1.1e-05	3e-06
erica_ach2	OTHER	0.99956	0.000206	0.000134	6.6e-05	3.3e-05
vital_vvi2	OTHER	0.999578	0.000153	0.00015	0.000103	1.6e-05
saxif_kla3	OTHER	0.99962	8.5e-05	0.000266	2.6e-05	3e-06
malpi_ptr2	OTHER	0.999624	0.000181	0.000153	3.8e-05	4e-06
malpi_ptr1	OTHER	0.999627	0.000165	0.000198	9e-06	1e-06
poale_obr2	OTHER	0.999627	8.9e-05	0.000188	7.9e-05	1.7e-05
solan_nat1	OTHER	0.999656	9.7e-05	0.000119	0.000113	1.5e-05
caryo_bvu	OTHER	0.999663	4.4e-05	0.000275	8e-06	1e-05
poale_svi1	OTHER	0.999679	8.5e-05	0.00022	1.4e-05	2e-06
poale_sit1	OTHER	0.999691	7e-05	0.000223	1.3e-05	2e-06
saxif_kfe2	OTHER	0.999695	5.7e-05	0.000219	2.7e-05	3e-06
saxif_kla4	OTHER	0.999695	5.7e-05	0.000219	2.7e-05	3e-06
brass_bst1	OTHER	0.999707	0.000153	0.000135	3e-06	2e-06
malpi_lus	OTHER	0.99971	8.2e-05	0.000146	5.7e-05	6e-06
brass_aly2	OTHER	0.999716	0.000148	0.000132	3e-06	1e-06
brass_aha2	OTHER	0.999716	0.000148	0.000132	3e-06	1e-06
brass_ath2	OTHER	0.999716	0.000148	0.000132	3e-06	1e-06
brass_cpa	OTHER	0.999722	6.5e-05	0.000207	3e-06	3e-06
rosal_fve2	OTHER	0.999728	2e-05	0.000198	3.1e-05	2.4e-05
malva_tca1	OTHER	0.999754	0.000103	5.4e-05	7.5e-05	1.4e-05
brass_esa1	OTHER	0.99976	0.000116	0.000119	4e-06	1e-06
rosal_mdo2	OTHER	0.999768	0.000138	4.1e-05	4.7e-05	6e-06
sphag_sfa3	OTHER	0.999771	4.6e-05	0.000171	6e-06	6e-06
rosal_ppe2	OTHER	0.999775	9.4e-05	6.4e-05	6e-05	7e-06
lamia_mgu3	OTHER	0.99978	5.8e-05	0.000108	2.2e-05	3.2e-05
poale_zma1	OTHER	0.999793	9.2e-05	0.000107	6e-06	2e-06
saxif_kfe1	OTHER	0.999799	0.000175	1.8e-05	3e-06	5e-06
saxif_kla1	OTHER	0.999799	0.000175	1.8e-05	3e-06	5e-06
saxif_kla2	OTHER	0.999799	0.000175	1.8e-05	3e-06	5e-06
alism_spo	OTHER	0.999805	9e-05	8.1e-05	1.2e-05	1.2e-05
fabal_gma5	OTHER	0.999815	2.2e-05	0.000158	3e-06	2e-06
poale_bdi1	OTHER	0.999822	3.9e-05	6.1e-05	7.4e-05	3e-06
poale_bst2	OTHER	0.999826	3.3e-05	6.3e-05	7.3e-05	3e-06
klebs_kfl	OTHER	0.999836	6.6e-05	5.5e-05	4.2e-05	1e-06
brass_ath1	OTHER	0.999838	6.6e-05	9.2e-05	3e-06	1e-06
brass_aly1	OTHER	0.999838	6.6e-05	9.2e-05	3e-06	1e-06
brass_aha1	OTHER	0.999838	6.6e-05	9.2e-05	3e-06	1e-06
brass_cgr1	OTHER	0.999838	6.6e-05	9.2e-05	3e-06	1e-06
lamia_mgu1	OTHER	0.999842	3.8e-05	0.000113	5e-06	1e-06
fabal_lan1	OTHER	0.999844	9.7e-05	5.4e-05	2e-06	2e-06
fabal_lan2	OTHER	0.999847	4e-05	0.000105	6e-06	1e-06
fabal_vra3	OTHER	0.999849	6.7e-05	7.4e-05	4e-06	6e-06
zingi_mac1	OTHER	0.99985	8.3e-05	6e-05	6e-06	1e-06
brass_bnaX	OTHER	0.999851	5.9e-05	8.5e-05	1e-06	2e-06
brass_bra2	OTHER	0.999861	5.5e-05	8.1e-05	1e-06	2e-06
malpi_spu2	OTHER	0.999861	6e-05	7.7e-05	2e-06	0
brass_bna7	OTHER	0.999861	5.5e-05	8.1e-05	1e-06	2e-06
poale_hvu1	OTHER	0.999865	3.6e-05	5.8e-05	3.8e-05	3e-06
brass_esa2	OTHER	0.999867	5.8e-05	7.2e-05	1e-06	1e-06
brass_bol1	OTHER	0.999869	5.5e-05	7.3e-05	1e-06	1e-06
brass_bra4	OTHER	0.999869	5.5e-05	7.3e-05	1e-06	1e-06
brass_bna2	OTHER	0.999869	5.5e-05	7.3e-05	1e-06	1e-06
brass_bna6	OTHER	0.999869	5.5e-05	7.3e-05	1e-06	1e-06
fabal_lan7	OTHER	0.999881	3.5e-05	3e-05	2.5e-05	2.9e-05
apial_dca1	OTHER	0.999882	6e-05	5e-05	6e-06	2e-06
solan_itr	OTHER	0.999884	7.4e-05	2.8e-05	7e-06	6e-06
brass_cru2	OTHER	0.999884	8.8e-05	2.2e-05	5e-06	2e-06
brass_bst2	OTHER	0.999894	5.5e-05	4.9e-05	1e-06	1e-06
solan_stu1	OTHER	0.999903	4.7e-05	2.1e-05	1.8e-05	9e-06
solan_stu2	OTHER	0.999903	4.7e-05	2.1e-05	1.8e-05	9e-06
solan_sly1	OTHER	0.999904	4.6e-05	2.2e-05	1.8e-05	9e-06
poale_tur2	OTHER	0.999904	4.1e-05	3.7e-05	1.7e-05	1e-06
solan_nat2	OTHER	0.999907	4.6e-05	2.1e-05	1.8e-05	8e-06
fabal_gma4	OTHER	0.999908	1.7e-05	6.5e-05	6e-06	4e-06
rosal_mdo1	OTHER	0.99991	4.5e-05	2.5e-05	1.5e-05	5e-06
sphag_sfa2	OTHER	0.999911	3.5e-05	4.6e-05	3e-06	5e-06
rosal_pav1	OTHER	0.999914	5.8e-05	2.7e-05	1e-06	0
brass_bna9	OTHER	0.999915	4.3e-05	3.7e-05	4e-06	1e-06
brass_bol4	OTHER	0.999916	4.3e-05	3.7e-05	4e-06	1e-06
brass_bna4	OTHER	0.999916	4.3e-05	3.7e-05	4e-06	1e-06
selag_smo1	OTHER	0.999921	5.2e-05	2.5e-05	1e-06	1e-06
selag_smo2	OTHER	0.999923	5e-05	2.5e-05	1e-06	1e-06
aster_han3	OTHER	0.999927	4.1e-05	2.6e-05	3e-06	3e-06
sphag_sfa1	OTHER	0.999928	2.1e-05	4.7e-05	2e-06	2e-06
brass_bol3	OTHER	0.999931	4.7e-05	2e-05	1e-06	0
brass_bra1	OTHER	0.999931	4.7e-05	2e-05	1e-06	0
brass_bna3	OTHER	0.999931	4.7e-05	2e-05	1e-06	0
brass_bna8	OTHER	0.999931	4.7e-05	2e-05	1e-06	0
brass_bna5	OTHER	0.999933	3.6e-05	3e-05	0	0
rosal_mdo3	OTHER	0.999934	4.6e-05	1.8e-05	2e-06	1e-06
rosal_ppe1	OTHER	0.99994	3e-05	2.9e-05	0	0
brass_bra3	OTHER	0.999944	3.4e-05	2.2e-05	0	0
brass_bna1	OTHER	0.999944	3.4e-05	2.2e-05	0	0
fabal_van3	OTHER	0.999947	3.2e-05	1.1e-05	5e-06	5e-06
caryo_ahy2	OTHER	0.999951	2.7e-05	2.1e-05	1e-06	0
sapin_csi1	OTHER	0.999953	3.3e-05	8e-06	3e-06	2e-06
rosal_mdo4	OTHER	0.999953	2.9e-05	1.7e-05	1e-06	1e-06
vital_vvi1	OTHER	0.999954	3.1e-05	1.4e-05	0	0
malva_tca2	OTHER	0.999955	3.3e-05	1.1e-05	1e-06	0
malva_cca1	OTHER	0.999957	3e-05	5e-06	6e-06	2e-06
sapin_ccl1	OTHER	0.999962	2.5e-05	8e-06	3e-06	3e-06
fabal_gma2	OTHER	0.999966	1.7e-05	8e-06	5e-06	3e-06
fabal_van2	OTHER	0.999969	1.8e-05	9e-06	4e-06	1e-06
fabal_pvu4	OTHER	0.999971	1.8e-05	7e-06	3e-06	1e-06
fabal_pvu1	OTHER	0.999971	2e-05	7e-06	1e-06	1e-06
fabal_lan6	OTHER	0.999971	1.7e-05	9e-06	2e-06	1e-06
malva_gra4	OTHER	0.999979	1.1e-05	8e-06	2e-06	1e-06
march_mpo	OTHER	0.999979	1.5e-05	6e-06	0	0
fabal_mtr2	OTHER	0.999984	8e-06	3e-06	1e-06	4e-06
lamia_mgu2	OTHER	0.999987	1.2e-05	1e-06	0	0
fabal_tpr2	OTHER	0.999988	1e-05	1e-06	0	1e-06

## Sheet: Seq_animals
# ID	Prediction	OTHER	SP	mTP	CS Position
actin_nme	mTP	0.027464	0.00138	0.971156	CS pos: 28-29, RAL-SQ, Pr: 0,4410			0.853587
afros_ete	mTP	0.068928	3e-06	0.931068	CS pos: 43-44, RSW-SN, Pr: 0,2875
anser_abr	mTP	0.086924	0.004498	0.908578	CS pos: 48-49, RYW-SN, Pr: 0,1019
anser_apl	mTP	0.132198	0.002451	0.865351	CS pos: 48-49, RYW-SN, Pr: 0,1105
anura_xtr1	mTP	0.006384	4.5e-05	0.993571	CS pos: 44-45, RHW-SN, Pr: 0,2240
apter_aha	mTP	0.09122	0.0039	0.904881	CS pos: 48-49, RCW-SN, Pr: 0,2425
artio_bbi	mTP	0.123355	2.1e-05	0.876624	CS pos: 43-44, RSW-SN, Pr: 0,2479
artio_bmu	mTP	0.199046	4.3e-05	0.800911	CS pos: 43-44, RSW-SN, Pr: 0,2495
artio_bta	mTP	0.123355	2.1e-05	0.876624	CS pos: 43-44, RSW-SN, Pr: 0,2479
artio_cdr	mTP	0.069097	2.6e-05	0.930877	CS pos: 43-44, RSW-SN, Pr: 0,2742
artio_chi	mTP	0.076308	1e-05	0.923681	CS pos: 43-44, RSW-SN, Pr: 0,2339
artio_cwa	mTP	0.110626	0.000139	0.889235	CS pos: 41-42, RSW-SN, Pr: 0,2107
artio_mmo	mTP	0.028654	6e-06	0.971341	CS pos: 43-44, RSW-SN, Pr: 0,2794
artio_oar	mTP	0.076308	1e-05	0.923681	CS pos: 43-44, RSW-SN, Pr: 0,2339
artio_ssc	mTP	0.095454	0.0001	0.904446	CS pos: 43-44, RSW-SN, Pr: 0,2465
artio_vpa	mTP	0.069097	2.6e-05	0.930877	CS pos: 43-44, RSW-SN, Pr: 0,2742
bdell_ava1	mTP	0.163649	6.2e-05	0.836288	CS pos: 26-27, RTQ-ST, Pr: 0,2222
belon_ola1	mTP	0.066572	6.6e-05	0.933362	CS pos: 31-32, RTF-SQ, Pr: 0,4725
belon_ome2	mTP	0.401469	0.006709	0.591821	CS pos: 42-43, KSF-AH, Pr: 0,1336
blatt_zne	mTP	0.250425	0.00087	0.748705	CS pos: 32-33, RRS-TV, Pr: 0,3186
carni_ame	mTP	0.129704	4.2e-05	0.870254	CS pos: 43-44, RSW-SN, Pr: 0,2064
carni_cfa	mTP	0.170624	3.1e-05	0.829344	CS pos: 43-44, RSW-SN, Pr: 0,1988
carni_clu	mTP	0.170624	3.1e-05	0.829344	CS pos: 43-44, RSW-SN, Pr: 0,1988
carni_fca	mTP	0.089696	3e-05	0.910274	CS pos: 45-46, RSW-SN, Pr: 0,2621
carni_mpu	mTP	0.057034	5.8e-05	0.942909	CS pos: 43-44, RSW-SN, Pr: 0,2084
carni_nvi	mTP	0.057034	5.8e-05	0.942909	CS pos: 43-44, RSW-SN, Pr: 0,2084
carni_pti	mTP	0.059116	2.7e-05	0.940857	CS pos: 43-44, RSW-SN, Pr: 0,2640
carni_ssu	mTP	0.098205	0.000548	0.901247	CS pos: 43-44, RSW-SN, Pr: 0,2318
carni_uam	mTP	0.167788	3.2e-05	0.832181	CS pos: 43-44, RSW-SN, Pr: 0,2242
carni_uma	mTP	0.18769	9.2e-05	0.812217	CS pos: 43-44, RSW-SN, Pr: 0,2070
carni_vvu	mTP	0.170624	3.1e-05	0.829344	CS pos: 43-44, RSW-SN, Pr: 0,1988
cetac_pca	mTP	0.039954	8e-06	0.960037	CS pos: 43-44, RSW-SN, Pr: 0,2613
cetac_ttr	mTP	0.040164	2e-05	0.959817	CS pos: 43-44, RSW-SN, Pr: 0,2129
char__ame	mTP	0.108975	0.000155	0.890871	CS pos: 23-24, TRS-VS, Pr: 0,1958
char__pna	mTP	0.050665	2.4e-05	0.949311	CS pos: 25-26, TRS-VS, Pr: 0,2745
chara_cpu	mTP	0.101467	0.000422	0.898112	CS pos: 48-49, RCW-SN, Pr: 0,2372
chara_cpy	mTP	0.067402	0.000229	0.93237	CS pos: 48-49, RCW-SN, Pr: 0,1995
chima_cmi	mTP	0.104887	0.000176	0.894937	CS pos: 42-43, RHW-SN, Pr: 0,2415
chiro_mlu	mTP	0.15224	0.000132	0.847628	CS pos: 44-45, RSW-SN, Pr: 0,1221
chiro_pva	mTP	0.026561	3.7e-05	0.973401	CS pos: 43-44, RSW-SN, Pr: 0,2580
cingu_dno	mTP	0.276236	4.2e-05	0.723722	CS pos: 43-44, RSW-SN, Pr: 0,1759
clupe_dcl	mTP	0.407439	0.000269	0.592292	CS pos: 36-37, RAH-GK, Pr: 0,1490
coela_lch	mTP	0.086621	0.025509	0.88787	CS pos: 44-45, RFW-SS, Pr: 0,2419
coleo_dpo1	mTP	0.058943	4.7e-05	0.94101	CS pos: 43-44, CRQ-AS, Pr: 0,3111
coleo_tca	mTP	0.163611	0.000554	0.835835	CS pos: 41-42, RTA-AT, Pr: 0,2751
colle_oci	mTP	0.21418	0.001495	0.784324	CS pos: 46-47, IRY-DI, Pr: 0,2212
cypri_cva1	mTP	0.00507	2e-06	0.994928	CS pos: 28-29, RKY-SQ, Pr: 0,7136
cypri_dre	mTP	0.235232	6.5e-05	0.764703	CS pos: 25-26, RRA-AS, Pr: 0,2733
cypri_fhe1	mTP	0.006617	5e-06	0.993378	CS pos: 28-29, RGY-SQ, Pr: 0,6943
cypri_fhe2	mTP	0.361968	0.132987	0.505045	CS pos: 30-31, RSE-LH, Pr: 0,2237
cypri_gaf1	mTP	0.034789	1.6e-05	0.965196	CS pos: 28-29, REF-SQ, Pr: 0,1942
cypri_gaf2	mTP	0.306822	0.000578	0.6926	CS pos: 32-33, SSY-AH, Pr: 0,1642
cypri_kma2	mTP	0.002775	1e-06	0.997224	CS pos: 28-29, RTF-SQ, Pr: 0,6152
cypri_pfo1	mTP	0.009985	4e-06	0.990011	CS pos: 28-29, RGF-SQ, Pr: 0,3349
cypri_pfo2	mTP	0.347533	4.1e-05	0.652426	CS pos: 40-41, SSF-AH, Pr: 0,0754
cypri_pre2	mTP	0.010567	4e-06	0.98943	CS pos: 28-29, RGF-SQ, Pr: 0,3347
cypri_xma1	mTP	0.274243	0.000916	0.724841	CS pos: 31-32, AHF-HS, Pr: 0,1206
cypri_xma2	mTP	0.035593	1.6e-05	0.964392	CS pos: 28-29, REF-SQ, Pr: 0,1949
dasyu_sha	mTP	0.108553	0.00042	0.891028	CS pos: 47-48, RSW-SN, Pr: 0,3155
didel_mdo	mTP	0.12548	0.000491	0.874029	CS pos: 47-48, RSW-SS, Pr: 0,4300
dipro_pci	mTP	0.189881	4.2e-05	0.810077	CS pos: 47-48, RSW-SN, Pr: 0,3600
dipro_vur	mTP	0.117261	0.00066	0.882079	CS pos: 47-48, RSW-SN, Pr: 0,3222
dipte_aae	mTP	0.08699	0.000315	0.912695	CS pos: 32-33, RSF-SV, Pr: 0,3876
dipte_cqu	mTP	0.133069	5e-05	0.866881	CS pos: 30-31, KSF-SV, Pr: 0,3315
dipte_cso	mTP	0.36801	0.000339	0.631652	CS pos: 28-29, IRC-VS, Pr: 0,2120
dipte_dme	mTP	0.040789	3.5e-05	0.959176	CS pos: 24-25, RAF-SS, Pr: 0,5620
dipte_gmo	mTP	0.143453	0.000144	0.856403	CS pos: 26-27, WRA-AS, Pr: 0,2643
dipte_lcu	mTP	0.284916	0.000298	0.714786	CS pos: 26-27, WRA-AS, Pr: 0,2142
dipte_mde	mTP	0.367211	6.1e-05	0.632728	CS pos: 28-29, IRS-AS, Pr: 0,3906
dipte_mdo	mTP	0.336994	0.000327	0.662679	CS pos: 26-27, WRA-AS, Pr: 0,2687
entom_fca	mTP	0.037286	3e-06	0.962711	CS pos: 39-40, RRS-WD, Pr: 0,3073
erina_eeu	mTP	0.26264	7.2e-05	0.737288	CS pos: 43-44, RSW-SN, Pr: 0,2325
esoci_elu1	mTP	0.417101	0.006639	0.57626	CS pos: 29-30, PRL-TK, Pr: 0,1294
esoci_elu2	mTP	0.037655	6.3e-05	0.962282	CS pos: 24-25, SRA-VS, Pr: 0,3247
gadif_gmo2	mTP	0.004541	1.6e-05	0.995444	CS pos: 23-24, RGY-SQ, Pr: 0,6935
galli_cja	mTP	0.084383	0.000494	0.915123	CS pos: 48-49, RCW-SN, Pr: 0,3417
galli_mga	mTP	0.34921	0.008719	0.642071	CS pos: 48-49, RCW-SN, Pr: 0,2382
galli_nme	mTP	0.209935	0.05742	0.732645	CS pos: 32-33, RFY-LP, Pr: 0,1004
gaste_gac1	mTP	0.003685	1e-06	0.996314	CS pos: 28-29, RAF-AQ, Pr: 0,6746
gastr_lgi	mTP	0.283598	0.000287	0.716115	CS pos: 40-41, YRN-IS, Pr: 0,2332
gobie_gwi1	mTP	0.013668	0.000108	0.986224	CS pos: 28-29, RTF-SQ, Pr: 0,5266
gymno_ele	mTP	0.058081	4.1e-05	0.941878	CS pos: 25-26, TRS-AS, Pr: 0,2955
haplo_aqu	mTP	0.223047	0.000485	0.776468	CS pos: 25-26, RSI-AS, Pr: 0,3426
homop_api1	mTP	0.159504	4.3e-05	0.840453	CS pos: 39-40, RSY-SQ, Pr: 0,4893
hymen_ame	mTP	0.015247	4.1e-05	0.984712	CS pos: 20-21, RRL-AS, Pr: 0,5997
hymen_bim	mTP	0.007102	3.9e-05	0.992859	CS pos: 20-21, RRL-AS, Pr: 0,6647
hymen_bte	mTP	0.006871	1.6e-05	0.993113	CS pos: 20-21, RRL-AS, Pr: 0,6451
hymen_nvi	mTP	0.014158	4.9e-05	0.985794	CS pos: 20-21, RRY-SS, Pr: 0,8207
hyrac_pca	mTP	0.175482	5.2e-05	0.824466	CS pos: 43-44, RPW-SN, Pr: 0,1284
ixodi_isc	mTP	0.406501	0.000606	0.592893	CS pos: 16-17, ARG-LD, Pr: 0,1534
lagom_ocu	mTP	0.335171	0.000108	0.66472	CS pos: 28-29, VTR-SH, Pr: 0,0963
lepid_bmo	mTP	0.193616	0.000136	0.806248	CS pos: 22-23, RFY-SV, Pr: 0,7529
lepid_dpl	mTP	0.250692	0.000464	0.748844	CS pos: 16-17, RFY-TV, Pr: 0,6595
lepis_loc	mTP	0.004212	1.1e-05	0.995777	CS pos: 29-30, TRA-AS, Pr: 0,2244
lingu_lan1	mTP	0.173561	0.017852	0.808587	CS pos: 32-33, TLQ-KS, Pr: 0,1321
monot_oan	mTP	0.333152	5.5e-05	0.666793	CS pos: 47-48, RSW-SN, Pr: 0,2180
myxin_ebu	mTP	0.384483	0.003345	0.612172	CS pos: 29-30, RQA-LH, Pr: 0,3151
octop_obi	mTP	0.221663	0.005585	0.772753	CS pos: 20-21, RRL-ST, Pr: 0,2129
osteo_pki1	mTP	0.046772	0.000151	0.953077	CS pos: 29-30, CRA-VS, Pr: 0,4942
osteo_sfo1	mTP	0.071418	0.000626	0.927956	CS pos: 29-30, TRA-VS, Pr: 0,2858
passe_fal	mTP	0.146548	0.004397	0.849055	CS pos: 48-49, RCW-SN, Pr: 0,1858
passe_lco	mTP	0.133734	0.0022	0.864065	CS pos: 48-49, RCW-SN, Pr: 0,1767
passe_lst	mTP	0.074955	0.000568	0.924478	CS pos: 48-49, RCW-SN, Pr: 0,2714
passe_pma	mTP	0.097311	0.002137	0.900552	CS pos: 48-49, RCW-SN, Pr: 0,3355
passe_sca	mTP	0.124887	0.000355	0.874758	CS pos: 45-46, RCW-SN, Pr: 0,3106
passe_zal	mTP	0.082218	0.000346	0.917436	CS pos: 46-47, RCW-SN, Pr: 0,2878
perci_aca2	mTP	0.471792	0.001256	0.526952	CS pos: 39-40, RAH-SS, Pr: 0,1107
perci_aci2	mTP	0.387884	0.053264	0.558852	CS pos: 31-32, KSF-AH, Pr: 0,1548
perci_aoc2	mTP	0.002465	1e-06	0.997534	CS pos: 28-29, RAF-SQ, Pr: 0,6108
perci_apo1	mTP	0.173777	4.7e-05	0.826176	CS pos: 37-38, RAH-GS, Pr: 0,2368
perci_ate1	mTP	0.022607	2e-06	0.977391	CS pos: 28-29, RGF-SQ, Pr: 0,3490
perci_ate2	mTP	0.112531	0.003152	0.884317	CS pos: 33-34, GRA-TG, Pr: 0,1315
perci_bsp1	mTP	0.091888	0.00055	0.907562	CS pos: 29-30, RAF-SQ, Pr: 0,4850
perci_cgo2	mTP	0.016076	5.5e-05	0.983868	CS pos: 28-29, RAY-SQ, Pr: 0,7493
perci_lbe2	mTP	0.105132	3.2e-05	0.894836	CS pos: 35-36, QRK-AH, Pr: 0,2716
perci_lca1	mTP	0.010011	4e-06	0.989985	CS pos: 29-30, RAF-SQ, Pr: 0,5112
perci_lca2	mTP	0.042008	1.4e-05	0.957977	CS pos: 37-38, RAH-GS, Pr: 0,1350
perci_lcr1	mTP	0.0095	8e-06	0.990492	CS pos: 29-30, RTF-SQ, Pr: 0,4736
perci_lcr2	mTP	0.088707	1e-05	0.911284	CS pos: 38-39, ARG-SS, Pr: 0,1327
perci_nbr2	mTP	0.065915	1.4e-05	0.934071	CS pos: 28-29, RAF-SQ, Pr: 0,4864
perci_oni2	mTP	0.325315	0.000947	0.673738	CS pos: 39-40, RAH-SS, Pr: 0,1331
perci_pny2	mTP	0.065826	1.4e-05	0.93416	CS pos: 28-29, RAF-SQ, Pr: 0,4913
perci_pra1	mTP	0.002444	8e-06	0.997548	CS pos: 29-30, RAF-SQ, Pr: 0,6247
perci_sdu1	mTP	0.074645	2.5e-05	0.925331	CS pos: 37-38, RAH-GS, Pr: 0,1266
perci_sdu2	mTP	0.004436	1e-06	0.995563	CS pos: 28-29, RAF-SQ, Pr: 0,5687
perci_spa1	mTP	0.010351	7.9e-05	0.98957	CS pos: 28-29, RAF-SQ, Pr: 0,5834
peris_eca	mTP	0.21265	3.3e-05	0.787317	CS pos: 43-44, RSW-SN, Pr: 0,2732
pleur_cse	mTP	0.020949	9e-06	0.979042	CS pos: 28-29, RGF-SQ, Pr: 0,3396
pleur_sma1	mTP	0.020833	3e-06	0.979164	CS pos: 28-29, RAF-SQ, Pr: 0,6795
pleur_sma2	mTP	0.231871	4.7e-05	0.768082	CS pos: 28-29, RPQ-TQ, Pr: 0,1118
polyp_eca	mTP	0.118411	4.2e-05	0.881547	CS pos: 29-30, IRG-VS, Pr: 0,3233
prima_ana	mTP	0.261884	8.8e-05	0.738028	CS pos: 43-44, RSW-SN, Pr: 0,1680
prima_can	mTP	0.16429	6.8e-05	0.835642	CS pos: 39-40, IRH-VR, Pr: 0,1951
prima_cat	mTP	0.110695	3.1e-05	0.889273	CS pos: 39-40, RSW-SN, Pr: 0,2377
prima_cca	mTP	0.214624	0.000471	0.784905	CS pos: 43-44, RSW-SN, Pr: 0,1831
prima_cja	mTP	0.177867	8.3e-05	0.82205	CS pos: 43-44, RSW-SN, Pr: 0,1694
prima_csa	mTP	0.16635	6.6e-05	0.833584	CS pos: 39-40, IRH-VR, Pr: 0,2009
prima_csy	mTP	0.248723	0.001353	0.749924	CS pos: 43-44, RSW-SN, Pr: 0,2021
prima_ggo	mTP	0.233833	5e-06	0.766162	CS pos: 39-40, IRH-VR, Pr: 0,1940
prima_hsa	mTP	0.18936	1.7e-05	0.810623	CS pos: 43-44, RSW-SN, Pr: 0,1901
prima_mle	mTP	0.099754	1.3e-05	0.900233	CS pos: 39-40, IRH-VR, Pr: 0,2113
prima_mmu	mTP	0.235114	1.8e-05	0.764867	CS pos: 39-40, IRH-VR, Pr: 0,2346
prima_mne	mTP	0.16429	6.8e-05	0.835642	CS pos: 39-40, IRH-VR, Pr: 0,1951
prima_nle	mTP	0.20049	9.7e-05	0.799413	CS pos: 43-44, RSW-SN, Pr: 0,1997
prima_oga	mTP	0.163342	2.7e-05	0.836631	CS pos: 43-44, RSW-SN, Pr: 0,2480
prima_pab	mTP	0.262026	7e-05	0.737904	CS pos: 39-40, IRH-VR, Pr: 0,1827
prima_pan	mTP	0.16429	6.8e-05	0.835642	CS pos: 39-40, IRH-VR, Pr: 0,1951
prima_pco	mTP	0.254658	2.9e-05	0.745313	CS pos: 43-44, RSW-SN, Pr: 0,2324
prima_psi	mTP	0.201527	7e-06	0.798466	CS pos: 39-40, IRH-VR, Pr: 0,5250
prima_pte	mTP	0.133514	0.000109	0.866377	CS pos: 39-40, IRH-VR, Pr: 0,1946
prima_ptr	mTP	0.18936	1.7e-05	0.810623	CS pos: 43-44, RSW-SN, Pr: 0,1901
prima_rbi	mTP	0.16429	6.8e-05	0.835642	CS pos: 39-40, IRH-VR, Pr: 0,1951
prima_sbo	mTP	0.177867	8.3e-05	0.82205	CS pos: 43-44, RSW-SN, Pr: 0,1694
prima_tge	mTP	0.16429	6.8e-05	0.835642	CS pos: 39-40, IRH-VR, Pr: 0,1951
probo_laf	mTP	0.195658	2e-05	0.804322	CS pos: 43-44, RSW-SN, Pr: 0,3076
psitt_aco	mTP	0.095451	0.002533	0.902017	CS pos: 48-49, RCW-SN, Pr: 0,2321
rhabd_cbr	mTP	0.171472	7.5e-05	0.828453	CS pos: 32-33, TRS-SQ, Pr: 0,2615
rhabd_cel	mTP	0.064211	6.2e-05	0.935727	CS pos: 32-33, TRS-SA, Pr: 0,1877
rhync_spu	mTP	0.139946	0.000414	0.85964	CS pos: 49-50, RAW-SN, Pr: 0,2037
roden_cca	mTP	0.27095	0.000553	0.728497	CS pos: 43-44, RSW-SN, Pr: 0,2153
roden_cda	mTP	0.253124	4.9e-05	0.746826	CS pos: 43-44, RSW-SN, Pr: 0,2914
roden_cgr	mTP	0.156276	0.000164	0.84356	CS pos: 43-44, RSW-SN, Pr: 0,1730
roden_cla	mTP	0.237015	1.8e-05	0.762967	CS pos: 39-40, IRH-VR, Pr: 0,1542
roden_cpo	mTP	0.162386	3.4e-05	0.83758	CS pos: 43-44, RSW-SN, Pr: 0,1937
roden_dor	mTP	0.095547	1.1e-05	0.904443	CS pos: 42-43, RSW-SN, Pr: 0,2487
roden_hgl	mTP	0.214306	2.8e-05	0.785666	CS pos: 43-44, RSW-SN, Pr: 0,2763
roden_itr	mTP	0.212498	6e-05	0.787441	CS pos: 42-43, RYW-SN, Pr: 0,2241
roden_jja	mTP	0.134129	8.6e-05	0.865785	CS pos: 43-44, RSW-SN, Pr: 0,2438
roden_mau	mTP	0.120914	5.3e-05	0.879034	CS pos: 43-44, RSW-SN, Pr: 0,1628
roden_mca	mTP	0.200933	0.000111	0.798956	CS pos: 43-44, RSW-SN, Pr: 0,2155
roden_mma	mTP	0.268086	8.8e-05	0.731826	CS pos: 42-43, RYW-SN, Pr: 0,2245
roden_mmu	mTP	0.209955	0.000114	0.789931	CS pos: 43-44, RSW-SN, Pr: 0,2156
roden_moc	mTP	0.11009	7.2e-05	0.889838	CS pos: 43-44, RSW-SN, Pr: 0,1993
roden_mun	mTP	0.22107	0.000161	0.778769	CS pos: 43-44, RSW-SN, Pr: 0,1707
roden_ode	mTP	0.262345	0.000177	0.737478	CS pos: 43-44, RSW-SN, Pr: 0,1529
roden_pma	mTP	0.202211	0.000109	0.79768	CS pos: 43-44, RSW-SN, Pr: 0,1699
roden_rno	mTP	0.119117	7.6e-05	0.880807	CS pos: 43-44, RSW-SN, Pr: 0,2252
roden_sda	mTP	0.325709	7.8e-05	0.674213	CS pos: 42-43, RYW-SN, Pr: 0,2240
roden_seh	mTP	0.075425	0.000188	0.924387	CS pos: 43-44, RSW-SN, Pr: 0,1689
roden_upa	mTP	0.263585	8.5e-05	0.73633	CS pos: 42-43, RYW-SN, Pr: 0,2246
salmo_hhu1	mTP	0.035189	8.4e-05	0.964727	CS pos: 28-29, ARA-VS, Pr: 0,3672
salmo_hhu2	mTP	0.16474	0.007228	0.828032	CS pos: 27-28, PRL-AK, Pr: 0,1639
silur_ipu	mTP	0.07714	4.2e-05	0.922818	CS pos: 37-38, RAH-GK, Pr: 0,1526
soric_sar	mTP	0.211426	7.8e-05	0.788496	CS pos: 43-44, RCW-SN, Pr: 0,2762
squam_aca	mTP	0.075462	0.000133	0.924405	CS pos: 44-45, ARG-WS, Pr: 0,2445
squam_pmu	mTP	0.071444	0.000607	0.927949	CS pos: 44-45, ARG-WS, Pr: 0,1820
squam_pte	mTP	0.069504	0.000963	0.929533	CS pos: 44-45, ARG-WS, Pr: 0,1720
squam_pvi	mTP	0.041954	0.000142	0.957904	CS pos: 45-46, RGW-SN, Pr: 0,2406
squam_sme	mTP	0.120387	9.8e-05	0.879516	CS pos: 45-46, RGW-SN, Pr: 0,2496
squam_vko	mTP	0.027395	0.000102	0.972502	CS pos: 45-46, RGW-SN, Pr: 0,2715
strig_acu	mTP	0.083744	0.004725	0.911532	CS pos: 48-49, RCW-SN, Pr: 0,2418
synbr_mar2	mTP	0.008521	3e-06	0.991476	CS pos: 28-29, RTF-SQ, Pr: 0,3907
syngn_hco1	mTP	0.096986	3.3e-05	0.902981	CS pos: 31-32, KRA-AS, Pr: 0,3418
syngn_hco2	mTP	0.138958	3e-06	0.861039	CS pos: 28-29, RTF-SQ, Pr: 0,2959
testu_cpi	mTP	0.19097	0.000776	0.808254	CS pos: 24-25, PQY-IT, Pr: 0,2455
testu_gag	mTP	0.230883	0.000582	0.768535	CS pos: 48-49, RCW-SN, Pr: 0,1876
testu_psi	mTP	0.026157	0.001965	0.971878	CS pos: 48-49, RCW-SN, Pr: 0,2628
testu_tca	mTP	0.206919	0.002286	0.790795	CS pos: 24-25, PQY-IT, Pr: 0,3617
tetra_mmo1	mTP	0.003793	4.7e-05	0.996159	CS pos: 29-30, RAY-SQ, Pr: 0,7168
tetra_tru2	mTP	0.056205	5e-06	0.94379	CS pos: 28-29, RSY-SQ, Pr: 0,6547
tinam_npe	mTP	0.113396	0.010248	0.876357	CS pos: 48-49, RCW-SN, Pr: 0,2098
tromb_dti1	mTP	0.277205	0.000801	0.721994	CS pos: 27-28, LRY-VS, Pr: 0,7830
tromb_dti2	mTP	0.277205	0.000801	0.721994	CS pos: 27-28, LRY-VS, Pr: 0,7830
actin_nve1	OTHER	0.878845	0.000352	0.120802
amphi_bfl1	OTHER	0.952446	0.000589	0.046965
apter_aow	OTHER	0.997684	0.000384	0.001933
arane_smi	OTHER	0.866891	0.009982	0.123128
bdell_ava2	OTHER	0.503278	0.000193	0.496529
bdell_ava4	OTHER	0.728547	0.000456	0.270997
belon_ola2	OTHER	0.977952	0.002312	0.019736
belon_ome1	OTHER	0.713557	0.002084	0.284359
capit_cte	OTHER	0.999557	0.000144	0.000299
casua_dno	OTHER	0.994519	0.000294	0.005187
Clado_dma	OTHER	0.61347	2.2e-05	0.386508
clado_dpu	OTHER	0.974385	0.000665	0.02495
clupe_cha1	OTHER	0.852706	0.003312	0.143982
cypri_cva2	OTHER	0.999286	0.000108	0.000606
cypri_kma1	OTHER	0.996616	3.5e-05	0.00335
cypri_pre1	OTHER	0.997218	8.4e-05	0.002698
dipte_ada	OTHER	0.998741	0.000128	0.001131
dipte_aga	OTHER	0.993316	0.000366	0.006318
dipte_ban	OTHER	0.998398	0.000303	0.0013
dipte_tda	OTHER	0.539016	0.00221	0.458774
echin_spu	OTHER	0.937697	0.000638	0.061665
galli_gga	OTHER	0.993	0.000838	0.006162
gaste_gac2	OTHER	0.515894	0.001538	0.482568
gastr_blg	OTHER	0.78855	0.001661	0.209788
gobie_gwi2	OTHER	0.941778	0.000756	0.057466
hemip_rpr	OTHER	0.998548	0.000232	0.00122
hymen_ace	OTHER	0.999888	4.1e-05	7.2e-05
hymen_sin	OTHER	0.99105	0.005	0.00395
lepid_hme	OTHER	0.675478	0.000491	0.324032
lepid_mci	OTHER	0.999086	0.000185	0.000729
lingu_lan2	OTHER	0.616843	2e-05	0.383137
passe_cca	OTHER	0.855752	0.000688	0.14356
passe_jhy	OTHER	0.699126	0.003109	0.297765
passe_mvi	OTHER	0.995104	4.1e-05	0.004855
passe_tgu	OTHER	0.635285	0.034929	0.329786
perci_aca1	OTHER	0.757955	0.000608	0.241437
perci_aci3	OTHER	0.862297	0.000136	0.137567
perci_aoc1	OTHER	0.997213	0.000453	0.002334
perci_apo2	OTHER	0.999688	0.000261	5.1e-05
perci_bsp2	OTHER	0.634321	0.000145	0.365534
perci_lbe1	OTHER	0.913627	0.000854	0.085519
perci_mze1	OTHER	0.761739	0.000622	0.237639
perci_mze2	OTHER	0.985373	0.003129	0.011498
perci_nbr1	OTHER	0.890276	0.000485	0.109239
perci_oni1	OTHER	0.993403	0.000129	0.006468
perci_pma1	OTHER	0.962327	0.007827	0.029847
perci_pma2	OTHER	0.612981	0.274125	0.112894
perci_pny1	OTHER	0.985373	0.003129	0.011498
perci_spa2	OTHER	0.997821	7.9e-05	0.002101
phthi_phu	OTHER	0.997408	0.000475	0.002117
psitt_mun	OTHER	0.67359	0.202493	0.123917
rhabd_ppa	OTHER	0.785061	0.027844	0.187096
rhabd_sra	OTHER	0.554657	0.000573	0.44477
sipho_lsa	OTHER	0.89506	0.000215	0.104725
squam_nsc	OTHER	0.621013	0.000297	0.378691
synbr_mal	OTHER	0.988842	0.010956	0.000203
synbr_mar1	OTHER	0.620391	0.377807	0.001802
tetra_tni1	OTHER	0.995727	0.000101	0.004172
tetra_tni2	OTHER	0.930841	0.001129	0.06803
tetra_tru1	OTHER	0.976499	0.000671	0.02283
trich_tsp	OTHER	0.803577	0.015216	0.181207
tromb_lde	OTHER	0.764027	0.00464	0.231333
tromb_tur1	OTHER	0.641734	0.000159	0.358107
tromb_tur2	OTHER	0.999963	1.1e-05	2.5e-05
osteo_sfo2	SP	0.317427	0.676713	0.005861	CS pos: 25-26, QWS-VK, Pr: 0,2572
perci_aci1	SP	0.402245	0.443948	0.153807	CS pos: 16-17, SHG-KS, Pr: 0,9595
perci_cgo1	SP	0.1252	0.740417	0.134383	CS pos: 19-20, SCA-SL, Pr: 0,6379
perci_pra2	SP	0.36422	0.467017	0.168763	CS pos: 14-15, VHG-NS, Pr: 0,9015
testu_cab	SP	0.329089	0.473769	0.197142	CS pos: 19-20, CWS-HP, Pr: 0,7932
