# Supplementary material for: Unraveling the evolutionary origin of the P5CS gene: a story of gene fusion and horizontal transfer
Source: Front Mol Biosci. 2024 Apr 17;11:1341684. doi: 10.3389/fmolb.2024.1341684 (PMC11061531; doi:10.3389/fmolb.2024.1341684)
Supplement: Supplementary file 9 [file Table1.XLSX]

## Sheet: Página1
Highlighted sequences used only in domain phylogenies
Species	Code	Database	Access number	Group	Clade	Order	Family	AA	Domains		Gene
Trypanosoma conorhini	trypa_tco	Ensembl Protist	RNF27137	Protozoa	Kinetoplastea	Trypanosomatida	Trypanosomatidae	752	AA_kinase	Aldedh	P5CS
Trypanosoma cruzi marinkellei	trypa_tcr	EnsemblProtist	EKF33372	Protozoa	Kinetoplastea	Trypanosomatida	Trypanosomatidae	752	AA_kinase	Aldedh	P5CS
Trypanosoma theileri	trypa_tth	EnsemblProtist	ORC87408	Protozoa	Kinetoplastea	Trypanosomatida	Trypanosomatidae	752	AA_kinase	Aldedh	P5CS
Besnoitia besnoiti str. Bb-Ger1	eucoc_bbe1	Ensembl Protist	PFH36640	Protozoa	Conoidasida	Eucoccidiorida	Sarcocystidae	852	AA_kinase	PUA (only the N-terminal half)	ProB
	eucoc_bbe2	Ensembl Protist	PFH35707	Protozoa	Conoidasida	Eucoccidiorida	Sarcocystidae	530	------	Aldedh	ProA
Cryptosporidium andersoni	eucoc_can1	Ensembl Protist	OII71597	Protozoa	Conoidasida	Eucoccidiorida	Cryptosporidiidae	484	AA_kinase	PUA	ProB
	eucoc_can2	Ensembl Protist	OII72351	Protozoa	Conoidasida	Eucoccidiorida	Cryptosporidiidae	452	------	Aldedh	ProA
Cyclospora cayetanensis str. CHN_HEN01	eucoc_cca2	Ensembl Protist	OEH76861	Protozoa	Conoidasida	Eucoccidiorida	Eimeriidae	493	------	Aldedh	ProA
Cystoisospora suis str. Wien I	eucoc_csu1	Ensembl Protist	PHJ20612	Protozoa	Conoidasida	Eucoccidiorida	Sarcocystidae	907	AA_kinase	PUA (only the N-terminal half)	ProB
	eucoc_csu2	Ensembl Protist	PHJ22651	Protozoa	Conoidasida	Eucoccidiorida	Sarcocystidae	476	------	Aldedh	ProA
Eimeria tenella str. Houghton	eucoc_ete2	Ensembl Protist	CDJ38942	Protozoa	Conoidasida	Eucoccidiorida	Eimeriidae	483	------	Aldedh	ProA
Hammondia hammondi str. H.H.34	eucoc_hha1	Ensembl Protist	KEP62171	Protozoa	Conoidasida	Eucoccidiorida	Sarcocystidae	881	AA_kinase	PUA (only the N-terminal half)	ProB
	eucoc_hha2	Ensembl Protist	KEP66798	Protozoa	Conoidasida	Eucoccidiorida	Sarcocystidae	502	------	Aldedh	ProA
Paulinella micropora KR01	aconc_pmi1	Phycocosm	g34590.t1	Protozoa	Rhizaria	Aconchulinida	Paulinellidae	486	AA_kinase	PUA	ProB
Cyclotella cryptica CCMP332 v2.0	bacil_ccr	Phycocosm	CCRYP_013367-RC	Protozoa	Stramenopiles	Bacillariophyceae	Chaetocerotaceae	775	AA_kinase	Aldedh	P5CS
Chaetoceros tenuissimus NIES-3715	bacil_cte	Phycocosm	CTEN210_14791	Protozoa	Stramenopiles	Bacillariophyceae	Chaetocerotaceae	794	AA_kinase	Aldedh	P5CS
Fragilaria crotonensis SAG 28.96	bacil_fcr	Phycocosm	MHU86_10105.1	Protozoa	Stramenopiles	Bacillariophyceae	Fragilariaceae	799	AA_kinase	Aldedh	P5CS
Fistulifera solaris JPCC DA0580	bacil_fso1	Phycocosm	rna-FisN_10Hh065	Protozoa	Stramenopiles	Bacillariophyceae	Stauroneidaceae	771	AA_kinase	Aldedh	P5CS
	bacil_fso2	Phycocosm	rna-FisN_10Lh065	Protozoa	Stramenopiles	Bacillariophyceae	Stauroneidaceae	771	AA_kinase	Aldedh	P5CS
Mayamaea pseudoterrestris NIES-4280	bacil_mps	Phycocosm	MPSEU_003730-T1	Protozoa	Stramenopiles	Bacillariophyceae	---	790	AA_kinase	Aldedh	P5CS
Minidiscus variabilis CCMP495 v1.0	bacil_mva1	Phycocosm	estExt_Genewise1.C_330265	Protozoa	Stramenopiles	Bacillariophyceae	Thalassiosiraceae	723	AA_kinase	Aldedh	P5CS
	bacil_mva2	Phycocosm	fgenesh1_kg.86_#_131_#_TRINITY_DN8217_c1_g2_i3	Protozoa	Stramenopiles	Bacillariophyceae	Thalassiosiraceae	627	AA_kinase	Aldedh	P5CS
Nitzschia inconspicua GAI-293 v2.0	bacil_nin1	Phycocosm	g36441.t1	Protozoa	Stramenopiles	Bacillariophyceae	Bacillariaceae	789	AA_kinase	Aldedh	P5CS
	bacil_nin2	Phycocosm	g768.t1	Protozoa	Stramenopiles	Bacillariophyceae	Bacillariaceae	789	AA_kinase	Aldedh	P5CS
Seminavis robusta D6	bacil_sro1	Phycocosm	Sro251_g099300.1	Protozoa	Stramenopiles	Bacillariophyceae	Naviculaceae	795	AA_kinase	Aldedh	P5CS
	bacil_sro2	Phycocosm	Sro2012_g310890.1	Protozoa	Stramenopiles	Bacillariophyceae	Naviculaceae	796	AA_kinase	Aldedh	P5CS
Chromera velia CCMP2878	chorm_cve1	Phycocosm	Cvel_24191.t1	Protozoa	Alveolata	Chromerida	Chromeraceae	459	---	Aldedh	ProA
	chorm_cve2	Phycocosm	Cvel_13099.t1	Protozoa	Alveolata	Chromerida	Chromeraceae	566	AA_kinase	PUA	ProB
	chorm_cve3	Phycocosm	Cvel_18643.t1	Protozoa	Alveolata	Chromerida	Chromeraceae	564	AA_kinase	PUA	ProB
Vitrella brassicaformis CCMP3155	chorm_vbr1	Phycocosm	Vbra_19967.t1	Protozoa	Alveolata	Chromerida	Vitrellaceae	457	---	Aldedh	ProA
	chorm_vbr2	Phycocosm	Vbra_9373.t1	Protozoa	Alveolata	Chromerida	Vitrellaceae	621	AA_kinase	PUA	ProB
Ochromonas sp. CCMP1393 v1.4	chrysoosp1	Phycocosm	CE335214_3434	Protozoa	Stramenopiles	Chrysophyceae	Chromulinaceae	771	AA_kinase	Aldedh	P5CS
	chrysoosp2	Phycocosm	e_gw1.9.460.1	Protozoa	Stramenopiles	Chrysophyceae	Chromulinaceae	759	AA_kinase	Aldedh	P5CS
Paraphysomonas imperforata CCMP1604 v1.4	chrysopim1	Phycocosm	fgenesh1_kg.84_#_62_#_TRINITY_DN15404_c0_g1_i51	Protozoa	Stramenopiles	Chrysophyceae	Paraphysomonas	754	AA_kinase	Aldedh	P5CS
	chrysopim2	Phycocosm	fgenesh1_kg.119_#_102_#_TRINITY_DN15486_c2_g2_i5	Protozoa	Stramenopiles	Chrysophyceae	Paraphysomonadaceae	760	AA_kinase	Aldedh	P5CS
	chrysopim3	Phycocosm	fgenesh1_kg.172_#_134_#_TRINITY_DN13493_c0_g1_i5	Protozoa	Stramenopiles	Chrysophyceae	Paraphysomonadaceae	756	AA_kinase	Aldedh	P5CS
Chromosphaera perkinsii	dermo_cpe1	multicellgenome.com	Nk52_evm11s2192	Protozoa	Holozoa	Dermocystida	Rhinosporidiaceae	455	---	Aldedh	ProA
	dermo_cpe2	multicellgenome.com	Nk52_evm9s2192	Protozoa	Holozoa	Dermocystida	Rhinosporidiaceae	396	AA_kinase	PUA	ProB
	dermo_cpe3	multicellgenome.com	Nk52_evm59s230	Protozoa	Holozoa	Dermocystida	Rhinosporidiaceae	370	AA_kinase	PUA	ProB
Amoebophrya ceratii AT5.2	dinop_ace1	Phycocosm	g4536.t1	Protozoa	Alveolata	Dinophyta	Amoebophryaceae	498	---	Aldedh	ProA
	dinop_ace2	Phycocosm	g3326.t1	Protozoa	Alveolata	Dinophyta	Amoebophryaceae	1777	AA_kinase	PUA	ProB
Breviolum minutum	dinop_bmi1	Phycocosm	symbB.v1.2.034393.t1	Protozoa	Alveolata	Dinophyta	Symbiodiniaceae	421	AA_kinase	---	ProB
Cladocopium goreaui SCF055-01	dinop_cgo	Phycocosm	SymbC1.scaffold298.78.m1	Protozoa	Alveolata	Dinophyta	Symbiodiniaceae	2248	AA_kinase E PUA	Aldedh	ProB/ProA
	dinop_cgo1	Phycocosm	SymbC1.scaffold23959.1.m1	Protozoa	Alveolata	Dinophyta	Symbiodiniaceae	416	---	Aldedh	ProA
	dinop_cgo10	Phycocosm	SymbC1.scaffold4.374.m1	Protozoa	Alveolata	Dinophyta	Symbiodiniaceae	758	AA_kinase	PUA	ProB
	dinop_cgo11	Phycocosm	SymbC1.scaffold2.1410.m1	Protozoa	Alveolata	Dinophyta	Symbiodiniaceae	1737	AA_kinase	PUA	ProB
	dinop_cgo12	Phycocosm	SymbC1.scaffold1050.2.m1	Protozoa	Alveolata	Dinophyta	Symbiodiniaceae	306	AA_kinase (only the N-terminal half)	PUA	ProB
	dinop_cgo2	Phycocosm	SymbC1.scaffold9.523.m1	Protozoa	Alveolata	Dinophyta	Symbiodiniaceae	1089	---	Aldedh	ProA
	dinop_cgo3	Phycocosm	SymbC1.scaffold21.321.m1	Protozoa	Alveolata	Dinophyta	Symbiodiniaceae	677	---	Aldedh	ProA
	dinop_cgo4	Phycocosm	SymbC1.scaffold109.32.m1	Protozoa	Alveolata	Dinophyta	Symbiodiniaceae	740	---	Aldedh	ProA
	dinop_cgo5	Phycocosm	SymbC1.scaffold4.1217.m1	Protozoa	Alveolata	Dinophyta	Symbiodiniaceae	853	---	Aldedh	ProA
	dinop_cgo6	Phycocosm	SymbC1.scaffold5.156.m1	Protozoa	Alveolata	Dinophyta	Symbiodiniaceae	884	AA_kinase	PUA	ProB
	dinop_cgo7	Phycocosm	SymbC1.scaffold17.198.m1	Protozoa	Alveolata	Dinophyta	Symbiodiniaceae	419	AA_kinase	PUA	ProB
	dinop_cgo8	Phycocosm	SymbC1.scaffold23142.1.m1	Protozoa	Alveolata	Dinophyta	Symbiodiniaceae	585	AA_kinase	PUA	ProB
	dinop_cgo9	Phycocosm	SymbC1.scaffold109.33.m1	Protozoa	Alveolata	Dinophyta	Symbiodiniaceae	664	AA_kinase	PUA	ProB
Fugacium kawagutii CCMP2468	dinop_fka1	Phycocosm	SymbF.scaffold7.144.m1	Protozoa	Alveolata	Dinophyta	Symbiodiniaceae	1493	AA_kinase	PUA	ProB
	dinop_fka2	Phycocosm	SymbF.scaffold270.150.m1	Protozoa	Alveolata	Dinophyta	Symbiodiniaceae	371	AA_kinase	PUA	ProB
	dinop_fka3	Phycocosm	SymbF.scaffold3840.3.m1	Protozoa	Alveolata	Dinophyta	Symbiodiniaceae	354	AA_kinase	---	ProB
	dinop_fka4	Phycocosm	SymbF.scaffold1181.16.m1	Protozoa	Alveolata	Dinophyta	Symbiodiniaceae	319	AA_kinase	PUA	ProB
Polarella glacialis CCMP2088	dinop_pgl1	Phycocosm	scaffold_179.2	Protozoa	Alveolata	Dinophyta	Suessiaceae	295	---	Aldedh	ProA
	dinop_pgl2	Phycocosm	scaffold_2883.2	Protozoa	Alveolata	Dinophyta	Suessiaceae	489	AA_kinase	PUA	ProB
Symbiodinium microadriaticum CCMP2467	dinop_smi1	Phycocosm	rna21149	Protozoa	Alveolata	Dinophyta	Suessiaceae	1311	---	Aldedh	ProA
	dinop_smi2	Phycocosm	rna36210	Protozoa	Alveolata	Dinophyta	Suessiaceae	2118	---	Aldedh	ProA
	dinop_smi3	Phycocosm	rna37619	Protozoa	Alveolata	Dinophyta	Suessiaceae	391	AA_kinase	---	ProB
	dinop_smi4	Phycocosm	rna40211	Protozoa	Alveolata	Dinophyta	Suessiaceae	163	AA_kinase	---	ProB
Monodopsis strain C141	eusti_mst	Phycocosm	Monodopsis_C141_contig_11_g75460.t1	Protozoa	Stramenopiles	Eustigmatales	Monodopsidaceae	759	AA_kinase	Aldedh	P5CS
Nannochloropsis gaditana B-31	eusti_nga	Phycocosm	rna1103	Protozoa	Stramenopiles	Eustigmatales	Monodopsidaceae	770	AA_kinase	Aldedh	P5CS
Vischeria strain C74	eusti_vst	Phycocosm	Vischeria_C74_contig_21_g145860.t1	Protozoa	Stramenopiles	Eustigmatales	Chlorobotryaceae	762	AA_kinase	Aldedh	P5CS
Pigoraptor chileana	filas_pch1	multicellgenome.com	Pchi_g12856	Protozoa	Holozoa	Filastera	---	379	---	Aldedh	ProA
	filas_pch2	multicellgenome.com	Pchi_g8301	Protozoa	Holozoa	Filastera	---	331	AA_kinase (without small N-terminal portion)	PUA	ProB
Pigoraptor vietnamica	filas_pvi1	multicellgenome.com	Pvie_g8150	Protozoa	Holozoa	Filastera	---	443	---	Aldedh	ProA
	filas_pvi2	multicellgenome.com	Pvie_g6688	Protozoa	Holozoa	Filastera	---	327	AA_kinase	---	ProB
	filas_pvi3	multicellgenome.com	Pvie_g8980	Protozoa	Holozoa	Filastera	---	212	AA_kinase (Only small C-terminal portion)	PUA	ProB
	filas_pvi4	multicellgenome.com	Pvie_g6473	Protozoa	Holozoa	Filastera	---	154	AA_kinase (without small C-terminal portion)	---	ProB
Parvularia atlantis	fonti_pat1	multicellgenome.com	Patl_g8949	Protozoa	Holomycota	Fonticulida	Fonticulaceae	370	AA_kinase	PUA	ProB
	fonti_pat2	multicellgenome.com	Patl_g8950	Protozoa	Holomycota	Fonticulida	Fonticulaceae	444	---	Aldedh	ProA
Fonticula alba str. ATCC 38817	fonti_fal	Ensembl Protist	KCV73217	Protozoa	Holomycota	Fonticulida	Fonticulaceae	932	AA_kinase	Aldedh	P5CS
Chrysochromulina tobin CCMP291	hapto_cto1	Phycocosm	Ctob_015155T0	Protozoa	Haptophyta	Prymnesiales	Chrysochromulinaceae	395	---	Aldedh	GPR
	hapto_cto2	Phycocosm	Ctob_015156T0	Protozoa	Haptophyta	Prymnesiales	Chrysochromulinaceae	203	AA_kinase	---	GK
Diacronema lutheri NIVA-4/92	hapto_dlu	Phycocosm	KFE25_012201.1	Protozoa	Haptophyta	Pavlovales	Pavlovaceae	775	AA_kinase	Aldedh	P5CS
	hapto_dlu2	Phycocosm	KFE25_013924.1	Protozoa	Haptophyta	Pavlovales	Pavlovaceae	324	AA_kinase	---	GK
Phaeocystis antarctica CCMP1374 v2.2	hapto_pan1	Phycocosm	Phant.0034s0392.1	Protozoa	Haptophyta	Phaeocystales	Phaeocystaceae	482	---	Aldedh	ProA
	hapto_pan2	Phycocosm	Phant.0006s0040.1	Protozoa	Haptophyta	Phaeocystales	Phaeocystaceae	431	AA_kinase	PUA	ProB
Abeoforma whisleri	ichth_awh1	multicellgenome.com	Awhi_evm1s1118	Protozoa	Holozoa	Ichthyosporea	---	171	---	Aldedh (Only middle portion)	ProA
	ichth_awh2	multicellgenome.com	Awhi_evm1s12388	Protozoa	Holozoa	Ichthyosporea	---	365	AA_kinase	PUA	ProB
Creolimax fragrantissima	ichth_cfr1	multicellgenome.com	CFRG0591T1	Protozoa	Holozoa	Ichthyosporea	---	468	---	Aldedh	ProA
	ichth_cfr2	multicellgenome.com	CFRG0168T1	Protozoa	Holozoa	Ichthyosporea	---	379	AA_kinase	PUA	ProB
Ichthyophonus hoferi	ichth_iho1	multicellgenome.com	Ihof_evm2s225	Protozoa	Holozoa	Ichthyosporea	---	421	---	Aldedh	ProA
	ichth_iho2	multicellgenome.com	Ihof_evm11s105	Protozoa	Holozoa	Ichthyosporea	---	358	AA_kinase	PUA	ProB
Aplanochytrium kerguelense PBS07 v1.0	labyr_ake1	Phycocosm	fgenesh1_pm.9_#_58	Protozoa	Stramenopiles	Labyrinthulomycota	Aplanochytriidae	439	---	Aldedh	ProA
	labyr_ake2	Phycocosm	jgi|Aplke1|61288|fgenesh1_pg.35_#_136	Protozoa	Stramenopiles	Labyrinthulomycota	Aplanochytriidae	391	AA_kinase	PUA	ProB
	labyr_ake3	Phycocosm	estExt_Genewise1.C_110328	Protozoa	Stramenopiles	Labyrinthulomycota	Aplanochytriidae	458	AA_kinase	PUA	ProB
Aurantiochytrium limacinum ATCC MYA-1381 v1.0	labyr_ali1	Phycocosm	e_gw1.16.366.1	Protozoa	Stramenopiles	Labyrinthulomycota	Thraustochytriidae	489	---	Aldedh	ProA
	labyr_ali2	Phycocosm	fgenesh1_kg.15_#_14_#_isotig04765	Protozoa	Stramenopiles	Labyrinthulomycota	Thraustochytriidae	447	AA_kinase	PUA	ProB
Schizochytrium aggregatum ATCC 28209 v1.0	labyr_sag1	Phycocosm	estExt_Genewise1Plus.C_110111	Protozoa	Stramenopiles	Labyrinthulomycota	Thraustochytriidae	515	---	Aldedh	ProA
	labyr_sag2	Phycocosm	fgenesh1_kg.64_#_10_#_isotig03675	Protozoa	Stramenopiles	Labyrinthulomycota	Thraustochytriidae	955	AA_kinase (N-terminal Portion)	PUA	ProB
Pelagophyceae sp. CCMP2097 v1.0	pelag_psp	Phycocosm	estExt_Genewise1.C_230084	Protozoa	Stramenopiles	Pelagophycidae	---	741	AA_kinase	Aldedh	P5CS
Alaria esculenta A1	phaeopaes	Phycocosm	6305	Protozoa	Stramenopiles	Phaeophyceae	Diplostomidae	895	AA_kinase	Aldedh	P5CS
Cladosiphon okamuranus S strain	phaeopcok	Phycocosm	g12814.t1	Protozoa	Stramenopiles	Phaeophyceae	Chordariaceae	847	AA_kinase	Aldedh	P5CS
Macrocystis pyrifera CI_03 v1.0	phaeopmpy	Phycocosm	g15716.t1	Protozoa	Stramenopiles	Phaeophyceae	Laminariaceae	643	AA_kinase	Aldedh	P5CS
Nemacystus decipiens Onna-1	phaeopnde1	Phycocosm	g7388.t1	Protozoa	Stramenopiles	Phaeophyceae	Chordariaceae	851	AA_kinase	Aldedh	P5CS
	phaeopnde2	Phycocosm	g241.t1	Protozoa	Stramenopiles	Phaeophyceae	Chordariaceae	1158	AA_kinase, PUA	Aldedh	ProB/ProA
Saccharina japonica	phaeopsja	Phycocosm	SJ02923.1	Protozoa	Stramenopiles	Phaeophyceae	Laminariaceae	573	AA_kinase (C-terminal Portion)	Aldedh	P5CS
	phaeopsja1	Phycocosm	SJ22406.1	Protozoa	Stramenopiles	Phaeophyceae	Laminariaceae	161	---	Aldedh	GPR
Undaria pinnatifida M23	phaeopupi	Phycocosm	HiC_scaffold_29.g12915.m1	Protozoa	Stramenopiles	Phaeophyceae	Alariaceae	668	AA_kinase (small N-terminal Portion)	Aldedh	ProB
Corallochytrium limacisporum	pluri_cli1	multicellgenome.com	Clim_evm30s148	Protozoa	Holozoa	Corallochytrea	---	450	---	Aldedh	ProA
	pluri_cli2	multicellgenome.com	Clim_evm33s149	Protozoa	Holozoa	Corallochytrea	---	393	AA_kinase	PUA	ProB
	pluri_cli3	multicellgenome.com	Clim_evm6s23	Protozoa	Holozoa	Corallochytrea	---	308	AA_kinase	---	ProB
	pluri_cli4	multicellgenome.com	Clim_evm34s147	Protozoa	Holozoa	Corallochytrea	---	302	AA_kinase	---	ProB
Toxoplasma gondii ME49	eucoc_tgo1	Ensembl Protist	TGME49_265010-t26_1	Protozoa	Conoidasida	Eucoccidiorida	Sarcocystidae	930	AA_kinase	PUA (only the N-terminal half)	ProB
	eucoc_tgo2	Ensembl Protist	TGME49_270550-t26_1	Protozoa	Conoidasida	Eucoccidiorida	Sarcocystidae	502	------	Aldedh	ProA
Perkinsus marinus ATCC 50983 str. PmCV4CB5 2B3 D4	perki_pma1	Ensembl Protist	EER09595	Protozoa	Perkinsea	Perkinsida	Perkinsidae	417	AA_kinase	PUA	ProB
	perki_pma2	Ensembl Protist	EER18922	Protozoa	Perkinsea	Perkinsida	Perkinsidae	429	AA_kinase (without small N-terminal portion)	PUA	ProB
	perki_pma3	Ensembl Protist	EER11647	Protozoa	Perkinsea	Perkinsida	Perkinsidae	376	AA_kinase (without small N-terminal portion)	PUA	ProB
	perki_pma4	Ensembl Protist	EER13109	Protozoa	Perkinsea	Perkinsida	Perkinsidae	263	AA_kinase	------	ProB
	perki_pma5	Ensembl Protist	EER09597	Protozoa	Perkinsea	Perkinsida	Perkinsidae	239	AA_kinase (without small C-terminal portion)	------	ProB
	perki_pma6	Ensembl Protist	EER18378	Protozoa	Perkinsea	Perkinsida	Perkinsidae	455	------	Aldedh	ProA
Angomonas deanei	trypa_ade1	Ensembl Protist	EPY43504	Protozoa	Kinetoplastea	Trypanosomatida	Strigomonadinae	315	AA_kinase	------	ProB
	trypa_ade2	Ensembl Protist	EPY41600	Protozoa	Kinetoplastea	Trypanosomatida	Strigomonadinae	265	AA_kinase	------	ProB
	trypa_ade3	Ensembl Protist	EPY29804	Protozoa	Kinetoplastea	Trypanosomatida	Strigomonadinae	266	AA_kinase	------	ProB
	trypa_ade4	Ensembl Protist	EPY43758	Protozoa	Kinetoplastea	Trypanosomatida	Strigomonadinae	265	AA_kinase	------	ProB
	trypa_ade5	Ensembl Protist	EPY42185	protozoa	Kinetoplastea	Trypanosomatida	Strigomonadinae	450	------	Aldedh	GPR
	trypa_ade6	Ensembl Protist	EPY41449	Protozoa	Kinetoplastea	Trypanosomatida	Strigomonadinae	471	------	Aldedh	GPR
	trypa_ade7	Ensembl Protist	EPY34887	Protozoa	Kinetoplastea	Trypanosomatida	Strigomonadinae	451	------	Aldedh	GPR
Leishmania major	trypa_lma1	Ensembl Protist	CAJ05678	Protozoa	Kinetoplastea	Trypanosomatida	Trypanosomatidae	264	AA_kinase	------	ProB
	trypa_lma3	Ensembl Protist	CAJ08845	Protozoa	Kinetoplastea	Trypanosomatida	Trypanosomatidae	479	------	Aldedh	GPR
Leptomonas pyrrhocoris str. H10	trypa_lpy1	Ensembl Protist	KPA74038	Protozoa	Kinetoplastea	Trypanosomatida	Leishmaniinae	264	AA_kinase	------	ProB
	trypa_lpy2	Ensembl Protist	KPA84948	Protozoa	Kinetoplastea	Trypanosomatida	Leishmaniinae	467	------	Aldedh	GPR
Strigomonas culicis	trypa_scu1	Ensembl Protist	EPY28138	Protozoa	Kinetoplastea	Trypanosomatida	Trypanosomatidae	263	AA_kinase	------	ProB
	trypa_scu2	Ensembl Protist	EPY34138	Protozoa	Kinetoplastea	Trypanosomatida	Trypanosomatidae	292	AA_kinase	------	ProB
	trypa_scu4	Ensembl Protist	EPY31272	Protozoa	Kinetoplastea	Trypanosomatida	Trypanosomatidae	454	------	Aldedh	GPR
Acanthamoeba castellanii str. Neff	amoeb_aca	Ensembl Protist	ELR24998	Protozoa	Lobosa	Amoebida	Acanthamoebidae	751	AA_kinase	Aldedh	P5CS
Monosiga brevicollis MX1	crasp_mbr	Ensembl Protist	EDQ93056	Protozoa	Choanoflagellatea	Craspedida	Codonosigaceae	754	AA_kinase	Aldedh	P5CS
Salpingoeca rosetta str. ATCC 50818	crasp_sro	Ensembl Protist	EGD76772	Protozoa	Choanoflagellatea	Craspedida	Salpingoecidae	755	AA_kinase	Aldedh	P5CS
Sphaeroforma arctica JP610	ichth_sar1	Ensembl Protist	KNC74727	Protozoa	Mesomycetozoea	Ichthyophonida	Creolimacidae	382	AA_kinase	PUA	ProB
	ichth_sar2	Ensembl Protist	KNC76512	Protozoa	Mesomycetozoea	Ichthyophonida	Creolimacidae	453	------	Aldedh	ProA
Reticulomyxa filosa	foram_rfi2	Ensembl Protist	ETO22561	Protozoa	Holomycota	Foraminifera	Reticulomyxidae	515	------	------	GPR
Spirodela polyrhiza	alism_spo	Phytozome	31505969	Plants	Monocots	Alismatales	Araceae	717	AA_kinase	-------	P5CS
Zostera marina	alism_zma1	Phytozome	33175624	Plants	Monocots	Alismatales	Zosteraceae	717	AA_kinase	aldedh	P5CS
	alism_zma2	Phytozome	33177545	Plants	Monocots	Alismatales	Zosteraceae	719	AA_kinase	-------	P5CS
Amborella trichopoda	ambor_atr	Phytozome	evm_27.model.AmTr_v1.0_scaffold00012.341	Plants	ANA	Amborellales	Amborellaceae	698	AA_kinase	------	P5CS
Daucus carota	apial_dca1	Phytozome	DCAR_011746	Plants	Campanulídeas	Apiales	Apiaceae	759	AA_Kinase	------	P5CS
	apial_dca2	Phytozome	DCAR_028770	Plants	Campanulídeas	Apiales	Apiaceae	716	AA_Kinase	Aldedh	P5CS
	apial_dca3	Phytozome	DCAR_027589	Plants	Campanulídeas	Apiales	Apiaceae	719	AA_kinase	Aldedh	P5CS
Helianthus annuus	aster_han1	EnsemblPlants	OTG22998	Plants	Campanulídeas	Asterales	Asteraceae	716	AA_kinase	Aldedh	P5CS
	aster_han2	EnsemblPlants	OTG21215	Plants	Campanulídeas	Asterales	Asteraceae	717	AA_kinase	Aldedh	P5CS
	aster_han3	EnsemblPlants	OTG18265	Plants	Campanulídeas	Asterales	Asteraceae	742	AA_kinase	Aldedh	P5CS
Arabidopsis halleri	brass_aha1	Phytozome	Araha.6074s0002.1	Plants	Malvideas	Brassicales	Brassicaceae	717	AA_kinase	Aldedh	P5CS
	brass_aha2	Phytozome	Araha.0525s0012.1	Plants	Malvideas	Brassicales	Brassicaceae	726	AA_kinase	Aldedh	P5CS
Arabidopsis lyrata	brass_aly1	Phytozome	AL4G37340.t1	Plants	Malvideas	Brassicales	Brassicaceae	717	AA_kinase	Aldedh	P5CS
	brass_aly2	Phytozome	AL5G36820.t1	Plants	Malvideas	Brassicales	Brassicaceae	726	AA_kinase	Aldedh	P5CS
Arabidopsis thaliana columbia	brass_ath1	Phytozome	AT2G39800.1	Plants	Malvideas	Brassicales	Brassicaceae	717	AA_kinase	Aldedh	P5CS
	brass_ath2	Phytozome	AT3G55610.1	Plants	Malvideas	Brassicales	Brassicaceae	726	AA_kinase	------	P5CS
Brassica napus	brass_bna1	EnsemblPlants	CDY40241	Plants	Malvideas	Brassicales	Brassicaceae	727	AA_kinase	Aldedh	P5CS
	brass_bna2	EnsemblPlants	CDY20482	Plants	Malvideas	Brassicales	Brassicaceae	717	AA_kinase	Aldedh	P5CS
	brass_bna3	EnsemblPlants	CDY61781	Plants	Malvideas	Brassicales	Brassicaceae	715	AA_kinase	Aldedh	P5CS
	brass_bna4	EnsemblPlants	CDY65768	Plants	Malvideas	Brassicales	Brassicaceae	726	AA_kinase	Aldedh	P5CS
	brass_bna5	EnsemblPlants	CDY41203	Plants	Malvideas	Brassicales	Brassicaceae	727	AA_kinase	Aldedh	P5CS
	brass_bna6	EnsemblPlants	CDX74830	Plants	Malvideas	Brassicales	Brassicaceae	717	AA_kinase	Aldedh	P5CS
	brass_bna7	EnsemblPlants	CDY07034	Plants	Malvideas	Brassicales	Brassicaceae	717	AA_kinase	Aldedh	P5CS
	brass_bna8	EnsemblPlants	CDY07635	Plants	Malvideas	Brassicales	Brassicaceae	715	AA_kinase	Aldedh	P5CS
	brass_bna9	EnsemblPlants	CDX76082	Plants	Malvideas	Brassicales	Brassicaceae	716	AA_kinase	Aldedh	P5CS
	brass_bnaX	EnsemblPlants	CDX93233	Plants	Malvideas	Brassicales	Brassicaceae	717	AA_kinase	Aldedh	P5CS
Brassica oleracea capitata	brass_bol1	Phytozome	Bol016209	Plants	Malvideas	Brassicales	Brassicaceae	717	AA_kinase	Aldedh	P5CS
	brass_bol2	Phytozome	Bol025367	Plants	Malvideas	Brassicales	Brassicaceae	703	AA_kinase	Aldedh	P5CS
	brass_bol3	Phytozome	Bol020440	Plants	Malvideas	Brassicales	Brassicaceae	715	AA_kinase	Aldedh	P5CS
	brass_bol4	Phytozome	Bol044229	Plants	Malvideas	Brassicales	Brassicaceae	726	AA_kinase	Aldedh	P5CS
	brass_bol5	Phytozome	Bol044364	Plants	Malvideas	Brassicales	Brassicaceae	715	AA_kinase	Aldedh	P5CS
Brassica rapa FPsc	brass_bra1	Phytozome	Brara.C02032.1	Plants	Malvideas	Brassicales	Brassicaceae	715	AA_kinase	Aldedh	P5CS
	brass_bra2	Phytozome	Brara.D02414.1	Plants	Malvideas	Brassicales	Brassicaceae	717	AA_kinase	Aldedh	P5CS
	brass_bra3	Phytozome	Brara.I03811.1	Plants	Malvideas	Brassicales	Brassicaceae	727	AA_kinase	Aldedh	P5CS
	brass_bra4	Phytozome	Brara.E00599.1	Plants	Malvideas	Brassicales	Brassicaceae	717	AA_kinase	Aldedh	P5CS
Boechera stricta	brass_bst1	Phytozome	Bostr.20505s0190.1	Plants	Malvideas	Brassicales	Brassicaceae	726	AA_kinase	Aldedh	P5CS
	brass_bst2	Phytozome	Bostr.23794s0087.1	Plants	Malvideas	Brassicales	Brassicaceae	717	AA_kinase	Aldedh	P5CS
Capsella grandiflora	brass_cgr1	Phytozome	Cagra.10445s0012.1	Plants	Malvideas	Brassicales	Brassicaceae	717	AA_kinase	Aldedh	P5CS
	brass_cgr2	Phytozome	Cagra.0003s0028.1	Plants	Malvideas	Brassicales	Brassicaceae	725	AA_kinase	Aldedh	P5CS
Carica papaya	brass_cpa	Phytozome	evm.model.supercontig_454.3	Plants	Malvideas	Brassicales	Caricaceae	721	AA_kinase	------	P5CS
Capsella rubella	brass_cru1	Phytozome	Carubv10022685m	Plants	Malvideas	Brassicales	Brassicaceae	771	AA_kinase	Aldedh	P5CS
	brass_cru2	Phytozome	Carubv10016741m	Plants	Malvideas	Brassicales	Brassicaceae	726	AA_kinase	Aldedh	P5CS
Eutrema salsugineum	brass_esa1	Phytozome	Thhalv10010150m	Plants	Malvideas	Brassicales	Brassicaceae	733	AA_kinase	Aldedh	P5CS
	brass_esa2	Phytozome	Thhalv10016322m	Plants	Malvideas	Brassicales	Brassicaceae	716	AA_kinase	Aldedh	P5CS
Amaranthus hypochondriacus	caryo_ahy1	Phytozome	AHYPO_013853-RA	Plants	SuperAsterids	Caryophyllales	Amaranthaceae	706	AA_kinase	Aldedh	P5CS
	caryo_ahy2	Phytozome	AHYPO_018732-RA	Plants	SuperAsterids	Caryophyllales	Amaranthaceae	713	AA_kinase	aldedh	P5CS
beta vulgaris	caryo_bvu	EnsemblPlants	KMT18404	Plants	SuperAsterids	Caryophyllales	Amaranthaceae	716	AA_kinase	Aldedh	P5CS
Cucumis sativus	cucur_csa1	GenBank	XM_004137710.3	Plants	Fabideas	Cucurbitales	Cucurbitaceae	717	AA_kinase	Aldedh	P5CS
	cucur_csa2	Phytozome	Cucsa.136260.1	Plants	Fabideas	Cucurbitales	Cucurbitaceae	725	AA_kinase	Aldedh	P5CS
Dioscorea rotundata	diosc_dro	EnsemblPlants	Dr12709.1	Plants	Monocots	Dioscoreales	Dioscoreaceae	740	AA_kinase	------	P5CS
Actinidia chinensis	erica_ach1	EnsemblPlants	PSS09857	Plants	Asterideas	Ericales	Actinidiaceae	713	AA_kinase	------	P5CS
	erica_ach2	EnsemblPlants	PSS34520	Plants	Asterideas	Ericales	Actinidiaceae	717	AA_kinase	Aldedh	P5CS
Glycine max	fabal_gma1	Phytozome	Glyma.07G137300.1	Plants	Fabideas	Fabales	Fabaceae	765	AA_kinase	Aldedh	P5CS
	fabal_gma2	Phytozome	Glyma.18G034300.1	Plants	Fabideas	Fabales	Fabaceae	715	AA_kinase	Aldedh	P5CS
	fabal_gma3	Phytozome	Glyma.18G188000.1	Plants	Fabideas	Fabales	Fabaceae	720	AA_kinase	------	P5CS
	fabal_gma4	Phytozome	Glyma.02G251100.1	Plants	Fabideas	Fabales	Fabaceae	713	AA_kinase	Aldedh	P5CS
	fabal_gma5	Phytozome	Glyma.14G065600.1	Plants	Fabideas	Fabales	Fabaceae	713	AA_kinase	Aldedh	P5CS
	fabal_gma6	Phytozome	Glyma.01G099800.1	Plants	Fabideas	Fabales	Fabaceae	755	AA_kinase	Aldedh	P5CS
	fabal_gma7	Phytozome	Glyma.03G069400.1	Plants	Fabideas	Fabales	Fabaceae	756	AA_kinase	Aldedh	P5CS
Lupinus angustifolius	fabal_lan1	EnsemblPlants	OIW01229	Plants	Fabideas	Fabales	Fabaceae	718	AA_kinase	Aldedh	P5CS
	fabal_lan2	EnsemblPlants	OIV98622	Plants	Fabideas	Fabales	Fabaceae	715	AA_kinase	Aldedh	P5CS
	fabal_lan3	EnsemblPlants	OIW01013	Plants	Fabideas	Fabales	Fabaceae	727	AA_kinase	Aldedh	P5CS
	fabal_lan4	EnsemblPlants	OIW07499	Plants	Fabideas	Fabales	Fabaceae	697	AA_kinase	Aldedh	P5CS
	fabal_lan6	EnsemblPlants	OIV95602	Plants	Fabideas	Fabales	Fabaceae	712	AA_kinase	Aldedh	P5CS
	fabal_lan7	EnsemblPlants	OIW18897	Plants	Fabideas	Fabales	Fabaceae	784	AA_kinase	Aldedh (with a gap within the domain)	P5CS
Medicago truncatula	fabal_mtr1	Phytozome	Medtr4g020110.3	Plants	Fabideas	Fabales	Fabaceae	760	AA_kinase	Aldedh	P5CS
	fabal_mtr2	Phytozome	Medtr3g069080.1	Plants	Fabideas	Fabales	Fabaceae	715	AA_kinase	Aldedh	P5CS
	fabal_mtr3	Phytozome	Medtr7g063650.1	Plants	Fabideas	Fabales	Fabaceae	714	AA_kinase	Aldedh	P5CS
Phaseolus vulgaris	fabal_pvu1	Phytozome	Phvul.008G230300.1	Plants	Fabideas	Fabales	Fabaceae	716	AA_kinase	Aldedh	P5CS
	fabal_pvu2	Phytozome	Phvul.008G115100.1	Plants	Fabideas	Fabales	Fabaceae	720	AA_kinase	Aldedh	P5CS
	fabal_pvu3	Phytozome	Phvul.010G015400.1	Plants	Fabideas	Fabales	Fabaceae	751	AA_kinase	------	P5CS
	fabal_pvu4	Phytozome	Phvul.001G236900.1	Plants	Fabideas	Fabales	Fabaceae	715	AA_kinase	Aldedh	P5CS
Trifolium pratense	fabal_tpr1	Phytozome	Tp57577_TGAC_v2_mRNA28265	Plants	Fabideas	Fabales	Fabaceae	717	AA_kinase	Aldedh	P5CS
	fabal_tpr2	Phytozome	Tp57577_TGAC_v2_mRNA10668	Plants	Fabideas	Fabales	Fabaceae	712	AA_kinase	Aldedh	P5CS
	fabal_tpr3	Phytozome	Tp57577_TGAC_v2_mRNA18513	Plants	Fabideas	Fabales	Fabaceae	714	AA_kinase	Aldedh	P5CS
Vigna angularis	fabal_van1	EnsemblPlants	KOM38077	Plants	Fabideas	Fabales	Fabaceae	691	AA_kinase	------	P5CS
	fabal_van2	EnsemblPlants	KOM39161	Plants	Fabideas	Fabales	Fabaceae	682	AA_kinase	Aldedh	P5CS
	fabal_van3	EnsemblPlants	KOM46972	Plants	Fabideas	Fabales	Fabaceae	703	AA_kinase	Aldedh	P5CS
	fabal_van4	EnsemblPlants	KOM58217	Plants	Fabideas	Fabales	Fabaceae	680	AA_kinase	Aldedh	P5CS
Vigna radiata	fabal_vra1	EnsemblPlants	Vradi03g08430.1	Plants	Fabideas	Fabales	Fabaceae	655	AA_kinase	Aldedh	P5CS
	fabal_vra2	EnsemblPlants	Vradi0434s00030.1	Plants	Fabideas	Fabales	Fabaceae	748	AA_kinase	------	P5CS
	fabal_vra3	EnsemblPlants	Vradi06g05020.1	Plants	Fabideas	Fabales	Fabaceae	694	AA_kinase	Aldedh	P5CS
	fabal_vra4	EnsemblPlants	Vradi09g07820.1	Plants	Fabideas	Fabales	Fabaceae	732	AA_kinase	Aldedh	P5CS
Physcomitrella patens	funar_ppa	Phytozome	Pp3c2_30250V3.1	Plants	Bryopsida	Funariales	Funariaceae	745	AA_kinase	Aldedh	P5CS
Mimulus guttatus	lamia_mgu1	Phytozome	Migut.L01967.1	Plants	Lamiídeas	Lamiales	Phrymaceae	717	AA_kinase	Aldedh	P5CS
	lamia_mgu2	Phytozome	Migut.F01286.1	Plants	Lamiídeas	Lamiales	Phrymaceae	717	AA_kinase	Aldedh	P5CS
	lamia_mgu3	Phytozome	Migut.F00741.1	Plants	Lamiídeas	Lamiales	Phrymaceae	717	AA_kinase	Aldedh	P5CS
Linum usitatissimum	malpi_lus	Phytozome	Lus10030158 CDS	Plants	Fabídeas	Malpighiales	Linaceae	721	AA_kinase	-------	P5CS
Manihot esculenta	malpi_mes1	Phytozome	cassava4.1_002371m CDS	Plants	Fabídeas	Malpighiales	Euphorbiaceae	740	AA_kinase	Aldedh	P5CS
	malpi_mes2	Phytozome	cassava4.1_002381m CDS	Plants	Fabídeas	Malpighiales	Euphorbiaceae	739	AA_kinase	Aldedh	P5CS
Populus trichocarpa	malpi_ptr1	Phytozome	Potri.008G060200.1 CDS	Plants	Fabídeas	Malpighiales	Salicaceae	716	AA_kinase	-------	P5CS
	malpi_ptr2	Phytozome	Potri.010G198400.1 CDS	Plants	Fabídeas	Malpighiales	Salicaceae	720	AA_kinase	-------	P5CS
Ricinus communis	malpi_rco	Phytozome	30143.m001194 CDS	Plants	Fabídeas	Malpighiales	Euphorbiaceae	732	AA_kinase	Aldedh	P5CS
Salix purpurea	malpi_spu1	Phytozome	31415598	Plants	Fabídeas	Malpighiales	Salicaceae	715	AA_kinase	Aldedh	P5CS
	malpi_spu2	Phytozome	SapurV1A.0214s0190.1	Plants	Fabídeas	Malpighiales	Salicaceae	715	AA_kinase	Aldedh	P5CS
corchorus capsularis	malva_cca1	EnsemblPlants	OMO66406	Plants	Malvideas	Malvales	Malvaceae	721	AA_kinase	------	P5CS
	malva_cca2	EnsemblPlants	OMO59121	Plants	Malvideas	Malvales	Malvaceae	973	AA_kinase	Aldedh	P5CS
Gossypium raimondii	malva_gra1	Phytozome	Gorai.002G256200.1	Plants	Malvideas	Malvales	Malvaceae	725	AA_kinase	------	P5CS
	malva_gra2	Phytozome	Gorai.007G377200.1	Plants	Malvideas	Malvales	Malvaceae	740	AA_kinase	------	P5CS
	malva_gra3	Phytozome	Gorai.012G107700.1	Plants	Malvideas	Malvales	Malvaceae	722	AA_kinase	------	P5CS
	malva_gra4	Phytozome	Gorai.011G269700.1	Plants	Malvideas	Malvales	Malvaceae	716	AA_kinase	Aldedh	P5CS
Theobroma cacao	malva_tca1	Phytozome	Thecc1EG021858t1	Plants	Malvideas	Malvales	Malvaceae	719	AA_kinase	------	P5CS
	malva_tca2	Phytozome	Thecc1EG042687t1	Plants	Malvideas	Malvales	Malvaceae	717	AA_kinase	Aldedh	P5CS
Marchantia polymorpha	march_mpo	Phytozome	Mapoly0102s0016.1	Plants	Hepaticas	Marchantiales	Marchantiaceae	731	AA_kinase	Aldedh	P5CS
Eucalyptus grandis	myrta_egr	Phytozome	Eucgr.G02990.1	Plants	Malvideas	Myrtales	Myrtaceae	711	AA_kinase	------	P5CS
Eugenia uniflora	myrta_eun	Genoma Próprio		Plants	Malvideas	Myrtales	Myrtaceae	734	AA_kinase	Aldedh	P5CS
Psidium cattleyanum - Yellow	myrta_pca	Genoma Próprio	g2889	Plants	Malvideas	Myrtales	Myrtaceae	767	AA_kinase	Aldedh	P5CS
Picea glauca	pinal_pgl	GenBank	BT116497.1	Plants	Pinopsida	Pinales	Pinaceae	725	AA_kinase	Aldedh	P5CS
Picea sitchensis	pinal_psi	GenBank	EF678335.1	Plants	Pinopsida	Pinales	Pinaceae	749	AA_kinase	Aldedh	P5CS
Pinus taeda	pinal_pta	congenie.org	PITA_000008345	Plants	Pinopsida	Pinales	Pinaceae	666	AA_kinase	Aldedh	P5CS
Ananas comosus	poale_aco	Phytozome	Aco015423.1	Plants	Monocots	Poales	Bromeliaceae	653	AA_kinase	------	P5CS
Brachypodium distachyon	poale_bdi1	Phytozome	Bradi2g23507.4	Plants	Monocots	Poales	Poaceae	736	AA_Kinase	Aldedh	P5CS
	poale_bdi2	Phytozome	Bradi2g54920.1	Plants	Monocots	Poales	Poaceae	732	AA_Kinase	Aldedh	P5CS
Brachypodium stacei	poale_bst1	Phytozome	Brast01G089500.1	Plants	Monocots	Poales	Poaceae	732	AA_kinase	Aldedh	P5CS
	poale_bst2	Phytozome	Brast08G099000.1	Plants	Monocots	Poales	Poaceae	730	AA_kinase	Aldedh	P5CS
Hordeum vulgare	poale_hvu1	EnsemblPlants	HORVU1Hr1G072780.1	Plants	Monocots	Poales	Poaceae	716	AA_kinase	Aldedh	P5CS
	poale_hvu2	EnsemblPlants	HORVU3Hr1G085760.11	Plants	Monocots	Poales	Poaceae	786	AA_kinase	Aldedh	P5CS
Leersia perrieri	poale_lpe1	EnsemblPlants	LPERR01G31970.1	Plants	Monocots	Poales	Poaceae	761	AA_kinase	Aldedh	P5CS
	poale_lpe2	EnsemblPlants	LPERR05G14840.1	Plants	Monocots	Poales	Poaceae	794	AA_kinase	Aldedh	P5CS
Oryza barthii	poale_oba1	EnsemblPlants	OBART01G37240.1	Plants	Monocots	Poales	Poaceae	700	AA_kinase	Aldedh	P5CS
	poale_oba2	EnsemblPlants	OBART05G18960.1	Plants	Monocots	Poales	Poaceae	726	AA_kinase	Aldedh	P5CS
Oryza brachyantha	poale_obr1	EnsemblPlants	OB01G45960.1	Plants	Monocots	Poales	Poaceae	735	AA_kinase	Aldedh	P5CS
	poale_obr2	EnsemblPlants	OB05G26560.1	Plants	Monocots	Poales	Poaceae	716	AA_kinase	Aldedh	P5CS
Oryza glaberrima	poale_ogl1	EnsemblPlants	ORGLA01G0310900.1	Plants	Monocots	Poales	Poaceae	735	AA_kinase	Aldedh	P5CS
	poale_ogl2	EnsemblPlants	ORGLA05G0163900.1	Plants	Monocots	Poales	Poaceae	716	AA_kinase	Aldedh	P5CS
Oryza sativa	poale_osa1	Phytozome	LOC_Os05g38150.2	Plants	Monocots	Poales	Poaceae	716	AA_kinase	Aldedh	P5CS
	poale_osa2	Phytozome	LOC_Os01g62900.1	Plants	Monocots	Poales	Poaceae	735	AA_kinase	Aldedh	P5CS
Oropetium thomaeum	poale_oth1	Phytozome	Oropetium_20150105_04911A	Plants	Monocots	Poales	Poaceae	657	AA_kinase (incompleto)	Aldedh	P5CS
	poale_oth2	Phytozome	Oropetium_20150105_12781A	Plants	Monocots	Poales	Poaceae	662	AA_Kinase	Aldedh	P5CS
Panicum hallii	poale_pha1	Phytozome	Pahal.C02762.1	Plants	Monocots	Poales	Poaceae	717	AA_kinase	Aldedh	P5CS
	poale_pha2	Phytozome	Pahal.E00954.1	Plants	Monocots	Poales	Poaceae	727	AA_kinase	Aldedh	P5CS
Panicum virgatum	poale_pvi1	Phytozome	Pavir.J15728.1	Plants	Monocots	Poales	Poaceae	716	AA_kinase	Aldedh	P5CS
	poale_pvi2	Phytozome	Pavir.J06546.1	Plants	Monocots	Poales	Poaceae	823	AA_kinase	Aldedh	P5CS
	poale_pvi3	Phytozome	Pavir.Ea03387.1	Plants	Monocots	Poales	Poaceae	727	AA_kinase	Aldedh	P5CS
	poale_pvi4	Phytozome	Pavir.J02344.1	Plants	Monocots	Poales	Poaceae	727	AA_kinase	Aldedh	P5CS
Sorghum bicolor	poale_sbi1	Phytozome	Sobic.003G356000.1	Plants	Monocots	Poales	Poaceae	729	AA_kinase	Aldedh	P5CS
	poale_sbi2	Phytozome	Sobic.009G160100.3	Plants	Monocots	Poales	Poaceae	716	AA_Kinase	Aldedh	P5CS
Setaria italica	poale_sit1	Phytozome	Seita.3G220500.1	Plants	Monocots	Poales	Poaceae	716	AA_kinase	Aldedh	P5CS
	poale_sit2	Phytozome	Seita.5G381100.1	Plants	Monocots	Poales	Poaceae	727	AA_kinase	Aldedh	P5CS
Setaria viridis	poale_svi1	Phytozome	Sevir.3G225500.1	Plants	Monocots	Poales	Poaceae	716	AA_kinase	Aldedh	P5CS
	poale_svi2	Phytozome	Sevir.5G386300.1	Plants	Monocots	Poales	Poaceae	727	AA_kinase	Aldedh	P5CS
Triticum urartu	poale_tur1	EnsemblPlants	TRIUR3_07818-T1	Plants	Monocots	Poales	Poaceae	764	AA_kinase	Aldedh	P5CS
Zea mays	poale_zma1	Phytozome	GRMZM2G375504_T01	Plants	Monocots	Poales	Poaceae	717	AA_kinase	Aldedh	P5CS
	poale_zma2	Phytozome	GRMZM2G028535_T01	Plants	Monocots	Poales	Poaceae	731	AA_kinase	Aldedh	P5CS
Aquilegia coerulea	ranun_aco1	Phytozome	Aqcoe2G232300.1	Plants	Eudicots	Ranunculales	Ranunculaceae	717	AA_kinase	Aldedh	P5CS
	ranun_aco2	Phytozome	Aqcoe1G098700.1	Plants	Eudicots	ranunculales	ranunculaceae	714	AA_kinase	------	P5CS
Fragaria vesca	rosal_fve1	Phytozome	mrna20854.1-v1.0-hybrid	Plants	Fabideas	Rosales	Rosaceae	1022	AA_kinase	Aldedh	P5CS
	rosal_fve2	Phytozome	mrna18372.1-v1.0-hybrid	Plants	Fabideas	Rosales	Rosaceae	711	AA_kinase	------	P5CS
Malus domestica	rosal_mdo1	Phytozome	MDP0000284559	Plants	Fabideas	Rosales	Rosaceae	761	AA_kinase	------	P5CS
	rosal_mdo2	Phytozome	MDP0000909091	Plants	Fabideas	Rosales	Rosaceae	735	AA_kinase	------	P5CS
	rosal_mdo3	Phytozome	MDP0000323330	Plants	Fabideas	Rosales	Rosaceae	717	AA_kinase	Aldedh	P5CS
	rosal_mdo4	Phytozome	MDP0000845591	Plants	Fabideas	Rosales	Rosaceae	717	AA_kinase	Aldedh	P5CS
Prunus avium	rosal_pav1	EnsemblPlants	Pav_sc0000554.1_g290.1.mk:mrna	Plants	Fabideas	Rosales	Rosaceae	755	AA_kinase	Aldedh	P5CS
Prunus persica	rosal_ppe1	Phytozome	Prupe.2G240800.1	Plants	Fabideas	Rosales	Rosaceae	717	AA_kinase	Aldedh	P5CS
	rosal_ppe2	Phytozome	Prupe.6G262300.1	Plants	Fabideas	Rosales	Rosaceae	722	AA_kinase	------	P5CS
Citrus clementina	sapin_ccl1	Phytozome	Ciclev10011176m	Plants	Malvideas	Sapindales	Rutaceae	718	AA_kinase	Aldedh	P5CS
	sapin_ccl2	Phytozome	Ciclev10030839m	Plants	Malvideas	Sapindales	Rutaceae	713	AA_kinase	Aldedh	P5CS
Citrus sinensis	sapin_csi1	Phytozome	orange1.1g004665m	Plants	Malvideas	Sapindales	Rutaceae	738	AA_kinase	Aldedh	P5CS
	sapin_csi2	Phytozome	orange1.1g005131m	Plants	Malvideas	Sapindales	Rutaceae	713	AA_kinase	Aldedh	P5CS
kalanchoe fedtschenkoi	saxif_kfe1	Phytozome	Kaladp0058s0600.1	Plants	SuperRosideas	Saxifragales	Crassulaceae	724	AA_Kinase	Aldedh	P5CS
	saxif_kfe2	Phytozome	Kaladp0035s0044.1	Plants	SuperRosideas	Saxifragales	Crassulaceae	714	AA_Kinase	Aldedh	P5CS
Kalanchoe laxiflora	saxif_kla1	Phytozome	Kalax.0406s0002.1	Plants	SuperRosideas	Saxifragales	Crassulaceae	724	AA_kinase	Aldedh	P5CS
	saxif_kla2	Phytozome	Kalax.1486s0002.1	Plants	SuperRosideas	Saxifragales	Crassulaceae	724	AA_kinase	Aldedh	P5CS
	saxif_kla3	Phytozome	Kalax.0650s0005.1	Plants	SuperRosideas	Saxifragales	Crassulaceae	714	AA_kinase	Aldedh	P5CS
	saxif_kla4	Phytozome	Kalax.0553s0005.1	Plants	SuperRosideas	Saxifragales	Crassulaceae	714	AA_kinase	Aldedh	P5CS
Selaginella moellendorffii	selag_smo1	Phytozome	410685	Plants	Lycopsida	Selaginellales	Selaginellaceae	771	AA_kinase	Aldedh	P5CS
	selag_smo2	EnsemblPlants	EFJ17662	Plants	Lycopsida	Selaginellales	Selaginellaceae	763	AA_kinase	Aldedh	P5CS
Ipomoea triloba	solan_itr	EnsemblPlants	itb03g15980.t1	Plants	Lamiídeas	Solanales	Convolvulaceae	714	AA_kinase	Aldedh	P5CS
Nicotiana attenuata	solan_nat1	EnsemblPlants	OIS97929	Plants	Lamiídeas	Solanales	Solanaceae	719	AA_kinase	Aldedh	P5CS
	solan_nat2	EnsemblPlants	OIT28608	Plants	Lamiídeas	Solanales	Solanaceae	717	AA_kinase	Aldedh	P5CS
Solanum lycopersicum	solan_sly1	Phytozome	Solyc06g019170.2.1	Plants	Lamiídeas	Solanales	Solanaceae	717	AA_Kinase	Aldedh	P5CS
	solan_sly2	Phytozome	Solyc08g043170.2.1	Plants	Lamiídeas	Solanales	Solanaceae	720	AA_Kinase	Aldedh	P5CS
Solanum tuberosum	solan_stu1	Phytozome	PGSC0003DMT400068829	Plants	Lamiídeas	Solanales	Solanaceae	717	AA_Kinase	Aldedh	P5CS
	solan_stu2	Phytozome	PGSC0003DMT400068827	Plants	Lamiídeas	Solanales	Solanaceae	632	AA_kinase	Aldedh	P5CS
Sphagnum fallax	sphag_sfa1	Phytozome	Sphfalx0192s0018.1	Plants	Sphagnopsida	Sphagnales	Sphagnaceae	766	AA_kinase	Aldedh	P5CS
	sphag_sfa2	Phytozome	Sphfalx0118s0039.1	Plants	Sphagnopsida	Sphagnales	Sphagnaceae	768	AA_kinase	Aldedh	P5CS
	sphag_sfa3	Phytozome	Sphfalx0167s0048.1	Plants	Sphagnopsida	Sphagnales	Sphagnaceae	767	AA_kinase	Aldedh	P5CS
Vitis vinifera	vital_vvi1	Phytozome	GSVIVT01034097001	Plants	Rosideas	Vitales	Vitaceae	714	AA_kinase	------	P5CS
	vital_vvi2	Phytozome	GSVIVT01016467001	Plants	Rosideas	Vitales	Vitaceae	719	AA_kinase	Aldedh	P5CS
Musa acuminata	zingi_mac1	Phytozome	32308882	Plants	Monocots	Zingiberales	Musaceae	720	AA_kinase	-------	P5CS
Plasmodiophora brassicae	plasm_pbr	Ensembl Protist	CEO96297	Fungus-like	Plasmodiophoromycetes	Plasmodiophorales	---	740	AA_kinase	Aldedh	P5CS
Planoprotostelium fungivorum str. Jena	proto_pfu	Ensembl Protist	PRP78365	Fungus-like	Protosteliomycetes	Protosteliales	Cavosteliaceae	1865	AA_kinase	Aldedh	P5CS
Hondaea fermentalgiana	labyr_hfe1	Ensembl Protist	GBG34187	Fungus-like	Labyrinthulomycetes	---	Thraustochytriaceae	445	AA_kinase	PUA	ProB
	labyr_hfe2	Ensembl Protist	GBG34283	Fungus-like	Labyrinthulomycetes	---	Thraustochytriaceae	494	------	Aldedh	ProA
Albugo laibachii	peron_ala	Ensembl Protist	CCA20479	Fungus-like	Oomycetes	Peronosporales	Albuginaceae	769	AA_kinase	Aldedh	P5CS
	peron_ala1	Ensembl Protist	CCA21227	Fungus-like	Oomycetes	Peronosporales	Albuginaceae	305	AA_kinase	------	GK
Hyaloperonospora arabidopsidis	peron_har1	Ensembl Protist	HpaT805871	Fungus-like	Oomycetes	Peronosporales	Peronosporaceae	790	AA_kinase	Aldedh	P5CS
	peron_har2	Ensembl Protist	HpaT810923	Fungus-like	Oomycetes	Peronosporales	Peronosporaceae	377	AA_kinase	------	GK
Peronospora effusa	peron_pef1	Ensembl Protist	RMX69235	Fungus-like	Oomycetes	Peronosporales	Peronosporaceae	752	AA_kinase	Aldedh	P5CS
	peron_pef2	Ensembl Protist	RMX69310	Fungus-like	Oomycetes	Peronosporales	Peronosporaceae	312	AA_kinase	------	GK
Plasmopara halstedii	peron_pha1	Ensembl Protist	CEG38074	Fungus-like	Oomycetes	Peronosporales	Peronosporaceae	320	AA_kinase	------	GK
	peron_pha2	Ensembl Protist	CEG46051	Fungus-like	Oomycetes	Peronosporales	Peronosporaceae	753	AA_kinase	Aldedh	P5CS
Phytophthora parasitica	peron_ppa	Ensembl Protist	ETI36356	Fungus-like	Oomycetes	Peronosporales	Peronosporaceae	757	AA_kinase	Aldedh	P5CS
	peron_ppa1	Ensembl Protist	ETI39184	Fungus-like	Oomycetes	Peronosporales	Peronosporaceae	324	AA_kinase	------	GK
	peron_ppa2	Ensembl Protist	ETI57341	Fungus-like	Oomycetes	Peronosporales	Peronosporaceae	354	AA_kinase	------	GK
Pythium ultimum	peron_pul	Ensembl Protist	PYU1_T010244	Fungus-like	Oomycetes	Peronosporales	Pythiaceae	741	AA_kinase	Aldedh	P5CS
	peron_pul1	Ensembl Protist	PYU1_T004881	Fungus-like	Oomycetes	Peronosporales	Pythiaceae	318	AA_kinase	------	GK
Aphanomyces astaci str. APO3	sapro_aas	Ensembl Protist	ETV84933	Fungus-like	Oomycetes	Saprolegniales	---	731	AA_kinase	Aldedh	P5CS
	sapro_aas1	Ensembl Protist	ETV70631	Fungus-like	Oomycetes	Saprolegniales	---	299	AA_kinase	------	GK
Achlya hypogyna str. ATCC 48635	sapro_ahy	Ensembl Protist	OQR82653	Fungus-like	Oomycetes	Saprolegniales	Saprolegniaceae	744	AA_kinase	Aldedh	P5CS
	sapro_ahy1	Ensembl Protist	OQR93373	Fungus-like	Oomycetes	Saprolegniales	Saprolegniaceae	292	AA_kinase	------	GK
Saprolegnia diclina VS20	sapro_sdi	Ensembl Protist	EQC29367	Fungus-like	Oomycetes	Saprolegniales	Saprolegniaceae	733	AA_kinase	Aldedh	P5CS
	sapro_sdi1	Ensembl Protist	EQC30155	Fungus-like	Oomycetes	Saprolegniales	Saprolegniaceae	292	AA_kinase	------	GK
Thraustotheca clavata str. ATCC 34112	sapro_tcl	Ensembl Protist	OQS06518	Fungus-like	Oomycetes	Saprolegniales	Saprolegniaceae	728	AA_kinase	Aldedh	P5CS
	sapro_tcl1	Ensembl Protist	OQR95860	Fungus-like	Oomycetes	Saprolegniales	Saprolegniaceae	292	AA_kinase	------	GK
Rhizoclosmatium globosum str. JEL800	chytr_rgl1	Ensembl Fungi	ORY37946	Unicellular fungi	Chytridiomycetes	Chytridiales	Chytriomycetaceae	417	AA_kinase	PUA	ProB
	chytr_rgl2	Ensembl Fungi	ORY52624	Unicellular fungi	Chytridiomycetes	Chytridiales	Chytriomycetaceae	458	------	Aldedh	ProA
Xanthophyllomyces dendrorhous	cysto_xde1	Ensembl Fungi	CED84843	Unicellular fungi	Tremellomycetes	Cystofilobasidiales	Cystofilobasidiaceae	513	AA_kinase	PUA (only the N-terminal half)	ProB
	cysto_xde2	Ensembl Fungi	CED83064	Unicellular fungi	Tremellomycetes	Cystofilobasidiales	Cystofilobasidiaceae	455	------	Aldedh	ProA
Meira miltonrushii str. MCA 3882	exoba_mmi1	Ensembl Fungi	PWN37161	Unicellular fungi	Exobasidiomycetes	Exobasidiales	Brachybasidiaceae	504	AA_kinase	PUA (only the N-terminal half)	ProB
	exoba_mmi2	Ensembl Fungi	PWN32459	Unicellular fungi	Exobasidiomycetes	Exobasidiales	Brachybasidiaceae	484	------	Aldedh	ProA
Leucosporidium creatinivorum str. 62-1032	leuco_lcr1	Ensembl Fungi	ORY72556	Unicellular fungi	Microbotryomycetes	Leucosporidiales	Leucosporidiaceae	236	AA_kinase	------	ProB
	leuco_lcr2	Ensembl Fungi	ORY64776	Unicellular fungi	Microbotryomycetes	Leucosporidiales	Leucosporidiaceae	457	------	Aldedh	ProA
Malassezia pachydermatis	malas_mpa1	Ensembl Fungi	KOS16545	Unicellular fungi	Exobasidiomycetes	Malasseziales	Malasseziaceae	404	AA_kinase	PUA	ProB
	malas_mpa2	Ensembl Fungi	KOS15010	Unicellular fungi	Exobasidiomycetes	Malasseziales	Malasseziaceae	487	------	Aldedh	ProA
Jaminaea rosea str. MCA 5214	microsjro1	Ensembl Fungi	PWN28472	Unicellular fungi	Exobasidiomycetes	Microstromatales	---	550	AA_kinase	------	ProB
	microsjro2	Ensembl Fungi	PWN30529	Unicellular fungi	Exobasidiomycetes	Microstromatales	---	479	------	Aldedh	ProA
Pseudomicrostroma glucosiphilum str. MCA 4718	microspgl1	Ensembl Fungi	PWN21394	Unicellular fungi	Exobasidiomycetes	Microstromatales	---	550	AA_kinase	PUA (only the N-terminal half)	ProB
	microspgl2	Ensembl Fungi	PWN23992	Unicellular fungi	Exobasidiomycetes	Microstromatales	---	505	------	Aldedh	ProA
Mixia osmundae IAM 14324	mixia_mos1	Ensembl Fungi	GAA98230	Unicellular fungi	Mixiomycetes	Mixiales	Mixiaceae	434	AA_kinase	PUA	ProB
	mixia_mos2	Ensembl Fungi	GAA93565	Unicellular fungi	Mixiomycetes	Mixiales	Mixiaceae	448	------	Aldedh	ProA
Lobosporangium transversale str. NRRL 3116	morti_ltr1	Ensembl Fungi	ORY99668	Unicellular fungi	Mortierellomycetes	Mortierellales	Mortierellaceae	453	AA_kinase	PUA	ProB
	morti_ltr2	Ensembl Fungi	ORZ07760	Unicellular fungi	Mortierellomycetes	Mortierellales	Mortierellaceae	502	------	Aldedh	ProA
Anaeromyces robustus str. S4	neoca_aro1	Ensembl Fungi	ORX85233	Unicellular fungi	Neocallimastigomycetes	Neocallimastigales	Neocallimastigaceae	431	AA_kinase	PUA	ProB
	neoca_aro2	Ensembl Fungi	ORX42328	Unicellular fungi	Neocallimastigomycetes	Neocallimastigales	Neocallimastigaceae	449	------	Aldedh	ProA
Neocallimastix californiae str. G1	neoca_nca1	Ensembl Fungi	ORY75897	Unicellular fungi	Neocallimastigomycetes	Neocallimastigales	Neocallimastigaceae	435	AA_kinase	------	ProB
	neoca_nca2	Ensembl Fungi	ORY82818	Unicellular fungi	Neocallimastigomycetes	Neocallimastigales	Neocallimastigaceae	430	AA_kinase	PUA	ProB
	neoca_nca3	Ensembl Fungi	ORY76774	Unicellular fungi	Neocallimastigomycetes	Neocallimastigales	Neocallimastigaceae	424	AA_kinase	------	ProB
	neoca_nca4	Ensembl Fungi	ORY83988	Unicellular fungi	Neocallimastigomycetes	Neocallimastigales	Neocallimastigaceae	442	------	Aldedh	ProA
	neoca_nca5	Ensembl Fungi	ORY39695	Unicellular fungi	Neocallimastigomycetes	Neocallimastigales	Neocallimastigaceae	449	------	Aldedh	ProA
Piromyces finnis	neoca_pfi1	Ensembl Fungi	ORX54684	Unicellular fungi	Neocallimastigomycetes	Neocallimastigales	Neocallimastigaceae	445	AA_kinase	PUA	ProB
	neoca_pfi2	Ensembl Fungi	ORX52121	Unicellular fungi	Neocallimastigomycetes	Neocallimastigales	Neocallimastigaceae	439	AA_kinase	PUA	ProB
	neoca_pfi3	Ensembl Fungi	ORX51074	Unicellular fungi	Neocallimastigomycetes	Neocallimastigales	Neocallimastigaceae	449	------	Aldedh	ProA
Batrachochytrium salamandrivorans str. BS	rhiz__bsa1	Ensembl Fungi	OON02003	Unicellular fungi	Rhizophydiomycetes	Rhizophydiales	Not assigned	444	AA_kinase	PUA	ProB
	rhiz__bsa2	Ensembl Fungi	OON05243	Unicellular fungi	Rhizophydiomycetes	Rhizophydiales	Not assigned	457	------	Aldedh	ProA
[Candida] glabrata str. CBS138	sacch_cgl1	Ensembl Fungi	CAG59794	Unicellular fungi	Saccharomycetes	Saccharomycetales	Saccharomycetaceae	427	AA_kinase	PUA	ProB
	sacch_cgl2	Ensembl Fungi	CAG58496	Unicellular fungi	Saccharomycetes	Saccharomycetales	Saccharomycetaceae	485	AA_kinase	PUA (without N-terminal portion)	ProB
	sacch_cgl3	Ensembl Fungi	CAG58928	Unicellular fungi	Saccharomycetes	Saccharomycetales	Saccharomycetaceae	455	------	Aldedh	ProA
Kazachstania africana CBS 2517	sacch_kaf1	Ensembl Fungi	CCF58287	Unicellular fungi	Saccharomycetes	Saccharomycetales	Saccharomycetaceae	425	AA_kinase	PUA	ProB
	sacch_kaf2	Ensembl Fungi	CCF58101	Unicellular fungi	Saccharomycetes	Saccharomycetales	Saccharomycetaceae	468	AA_kinase	PUA (not complete)	ProB
	sacch_kaf3	Ensembl Fungi	CCF57762	Unicellular fungi	Saccharomycetes	Saccharomycetales	Saccharomycetaceae	456	-----	Aldedh	ProA
Kuraishia capsulata	sacch_kca1	Ensembl Fungi	CDK26388	Unicellular fungi	Saccharomycetes	Saccharomycetales	Saccharomycetaceae	475	AA_kinase	PUA	ProB
	sacch_kca2	Ensembl Fungi	CDK29175	Unicellular fungi	Saccharomycetes	Saccharomycetales	Saccharomycetaceae	446	------	Aldedh	ProA
Kluyveromyces marxianus str. NBRC 1777	sacch_kma1	Ensembl Fungi	BAP71214	Unicellular fungi	Saccharomycetes	Saccharomycetales	Saccharomycetaceae	425	AA_kinase	PUA	ProB
	sacch_kma2	Ensembl Fungi	BAP72242	Unicellular fungi	Saccharomycetes	Saccharomycetales	Saccharomycetaceae	447	-----	Aldedh	ProA
Kazachstania naganishii CBS 8797	sacch_kna1	Ensembl Fungi	CCK73012	Unicellular fungi	Saccharomycetes	Saccharomycetales	Saccharomycetaceae	427	AA_kinase	PUA	ProB
	sacch_kna2	Ensembl Fungi	CCK68909	Unicellular fungi	Saccharomycetes	Saccharomycetales	Saccharomycetaceae	447	AA_kinase	PUA (not complete)	ProB
	sacch_kna3	Ensembl Fungi	CCK72668	Unicellular fungi	Saccharomycetes	Saccharomycetales	Saccharomycetaceae	452	-----	Aldedh	ProA
Lachancea lanzarotensis str. CBS 12615	sacch_lla1	Ensembl Fungi	CEP63748	Unicellular fungi	Saccharomycetes	Saccharomycetales	Saccharomycetaceae	417	AA_kinase	PUA	ProB
	sacch_lla2	Ensembl Fungi	CEP64825	Unicellular fungi	Saccharomycetes	Saccharomycetales	Saccharomycetaceae	457	-----	Aldedh	ProA
Naumovozyma castellii CBS 4309	sacch_nca1	Ensembl Fungi	CCC70751	Unicellular fungi	Saccharomycetes	Saccharomycetales	Saccharomycetaceae	423	AA_kinase	PUA	ProB
	sacch_nca2	Ensembl Fungi	CCC66693	Unicellular fungi	Saccharomycetes	Saccharomycetales	Saccharomycetaceae	424	AA_kinase	PUA	ProB
	sacch_nca3	Ensembl Fungi	CCC71707	Unicellular fungi	Saccharomycetes	Saccharomycetales	Saccharomycetaceae	457	-----	Aldedh	ProA
Nadsonia fulvescens var. elongata DSM 6958	sacch_nfu1	Ensembl Fungi	ODQ64116	Unicellular fungi	Saccharomycetes	Saccharomycetales	Saccharomycodaceae	450	AA_kinase	PUA	ProB
	sacch_nfu2	Ensembl Fungi	ODQ63608	Unicellular fungi	Saccharomycetes	Saccharomycetales	Saccharomycodaceae	438	------	Aldedh	ProA
Saccharomyces cerevisiae	sacch_sce1	Ensembl Fungi	YDR300C_mRNA	Unicellular fungi	Saccharomycetes	Saccharomycetales	Saccharomycetaceae	428	AA_kinase	PUA	ProB
	sacch_sce2	Ensembl Fungi	YHR033W_mRNA	Unicellular fungi	Saccharomycetes	Saccharomycetales	Saccharomycetaceae	423	AA_kinase	PUA	ProB
	sacch_sce3	Ensembl Fungi	YOR323C_mRNA	Unicellular fungi	Saccharomycetes	Saccharomycetales	Saccharomycetaceae	456	-----	Aldedh	ProA
Sugiyamaella lignohabitans str. CBS 10342	sacch_sli1	Ensembl Fungi	ANB15268	Unicellular fungi	Saccharomycetes	Saccharomycetales	Trichomonascaceae	403	without a small N-terminal portion- AA_kinase	PUA	ProB
	sacch_sli2	Ensembl Fungi	ANB13694	Unicellular fungi	Saccharomycetes	Saccharomycetales	Trichomonascaceae	455	------	Aldedh	ProA
Tetrapisispora blattae CBS 6284	sacch_tbl1	Ensembl Fungi	CCH58092	Unicellular fungi	Saccharomycetes	Saccharomycetales	Saccharomycetaceae	425	AA_kinase	PUA	ProB
	sacch_tbl2	Ensembl Fungi	CCH61293	Unicellular fungi	Saccharomycetes	Saccharomycetales	Saccharomycetaceae	456	------	Aldedh	ProA
Tortispora caseinolytica NRRL Y-17796	sacch_tca1	Ensembl Fungi	ODV92109	Unicellular fungi	Saccharomycetes	Saccharomycetales	Trigonopsidaceae	415	AA_kinase	PUA	ProB
	sacch_tca2	Ensembl Fungi	ODV91763	Unicellular fungi	Saccharomycetes	Saccharomycetales	Trigonopsidaceae	432	------	Aldedh	ProA
Torulaspora delbrueckii str. CBS 1146	sacch_tde1	Ensembl Fungi	CCE92552	Unicellular fungi	Saccharomycetes	Saccharomycetales	Saccharomycetaceae	417	AA_kinase	PUA	ProB
	sacch_tde2	Ensembl Fungi	CCE94239	Unicellular fungi	Saccharomycetes	Saccharomycetales	Saccharomycetaceae	456	------	Aldedh	ProA
Tetrapisispora phaffii CBS 4417	sacch_tph1	Ensembl Fungi	CCE63228	Unicellular fungi	Saccharomycetes	Saccharomycetales	Saccharomycetaceae	432	AA_kinase	PUA	ProB
	sacch_tph2	Ensembl Fungi	CCE65396	Unicellular fungi	Saccharomycetes	Saccharomycetales	Saccharomycetaceae	456	------	Aldedh	ProA
Vanderwaltozyma polyspora DSM 70294	sacch_vpo1	Ensembl Fungi	EDO18876	Unicellular fungi	Saccharomycetes	Saccharomycetales	Saccharomycetaceae	441	AA_kinase	PUA	ProB
	sacch_vpo2	Ensembl Fungi	EDO14711	Unicellular fungi	Saccharomycetes	Saccharomycetales	Saccharomycetaceae	456	------	Aldedh	ProA
Wickerhamiella sorbophila str. DS02	sacch_wso1	Ensembl Fungi	PRT55949	Unicellular fungi	Saccharomycetes	Saccharomycetales	Trichomonascaceae	384	AA_kinase	PUA	ProB
	sacch_wso2	Ensembl Fungi	PRT53238	Unicellular fungi	Saccharomycetes	Saccharomycetales	Trichomonascaceae	433	------	Aldedh	ProA
Yarrowia lipolytica	sacch_yli1	Ensembl Fungi	CAG84168	Unicellular fungi	Saccharomycetes	Saccharomycetales	Dipodascaceae	423	AA_kinase	PUA	ProB
	sacch_yli2	Ensembl Fungi	CAG80195	Unicellular fungi	Saccharomycetes	Saccharomycetales	Dipodascaceae	435	------	Aldedh	ProA
Zygosaccharomyces bailii	sacch_zba1	Ensembl Fungi	SJM83773	Unicellular fungi	Saccharomycetes	Saccharomycetales	Saccharomycetaceae	416	AA_kinase	PUA	ProB
	sacch_zba2	Ensembl Fungi	SJM84215	Unicellular fungi	Saccharomycetes	Saccharomycetales	Saccharomycetaceae	456	------	Aldedh	ProA
Schizosaccharomyces octosporus	schiz_soc1	Ensembl Fungi	EPX70541	Unicellular fungi	Schizosaccharomycetes	Schizosaccharomycetales	Schizosaccharomycetaceae	394	AA_kinase	PUA	ProB
	schiz_soc2	Ensembl Fungi	EPX74657	Unicellular fungi	Schizosaccharomycetes	Schizosaccharomycetales	Schizosaccharomycetaceae	453	------	Aldedh	ProA
Schizosaccharomyces pombe ASM294v2	schiz_spo1	Ensembl Fungi	SPAC17H9.13c.1	Unicellular fungi	Schizosaccharomycetes	Schizosaccharomycetales	Schizosaccharomycetaceae	402	AA_kinase	PUA	ProB
	schiz_spo2	Ensembl Fungi	SPAC821.11.1	Unicellular fungi	Schizosaccharomycetes	Schizosaccharomycetales	Schizosaccharomycetaceae	451	------	Aldedh	ProA
Spizellomyces punctatus DAOM BR117	spize_spu1	Ensembl Fungi	KND01626	Unicellular fungi	Chytridiomycetes	Spizellomycetales	Spizellomycetaceae	436	AA_kinase	PUA	ProB
	spize_spu2	Ensembl Fungi	KNC95929	Unicellular fungi	Chytridiomycetes	Spizellomycetales	Spizellomycetaceae	463	------	Aldedh	ProA
Rhodotorula graminis WP1	spori_rgr1	Ensembl Fungi	KPV75628	Unicellular fungi	Microbotryomycetes	Sporidiobolales	Sporidiobolaceae	470	AA_kinase	------	ProB
	spori_rgr2	Ensembl Fungi	KPV74372	Unicellular fungi	Microbotryomycetes	Sporidiobolales	Sporidiobolaceae	458	------	Aldedh	ProA
Protomyces lactucaedebilis str. 12-1054	taphr_pla1	Ensembl Fungi	ORY75089	Unicellular fungi	Taphrinomycetes	Taphrinales	Protomycetaceae	384	AA_kinase	PUA	ProB
	taphr_pla2	Ensembl Fungi	ORY76312	Unicellular fungi	Taphrinomycetes	Taphrinales	Protomycetaceae	443	------	Aldedh	ProA
Saitoella complicata NRRL Y-17804	taphr_sco1	Ensembl Fungi	GAO48986	Unicellular fungi	Taphrinomycetes	Taphrinales	Protomycetaceae	454	AA_kinase	PUA	ProB
	taphr_sco2	Ensembl Fungi	GAO49778	Unicellular fungi	Taphrinomycetes	Taphrinales	Protomycetaceae	627	------	Aldedh	ProA
Cryptococcus depauperatus CBS 7841	treme_cde1	Ensembl Fungi	ODN85520	Unicellular fungi	Tremellomycetes	Tremellales	Tremellaceae	533	AA_kinase	------	ProB
	treme_cde2	Ensembl Fungi	ODN86789	Unicellular fungi	Tremellomycetes	Tremellales	Tremellaceae	457	------	Aldedh	ProA
Kockovaella imperatae str. NRRL Y-17943	treme_kim1	Ensembl Fungi	ORX35332	Unicellular fungi	Tremellomycetes	Tremellales	Cuniculitremaceae	522	AA_kinase	PUA (only the N-terminal half)	ProB
	treme_kim2	Ensembl Fungi	ORX37571	Unicellular fungi	Tremellomycetes	Tremellales	Cuniculitremaceae	457	------	Aldedh	ProA
Trichosporon asahii var. asahii	tric__tas1	Ensembl Fungi	EKC99644	Unicellular fungi	Tremellomycetes	Trichosporonales	Trichosporonaceae	561	AA_kinase	PUA (only the N-terminal half)	ProB
	tric__tas2	Ensembl Fungi	EKD02359	Unicellular fungi	Tremellomycetes	Trichosporonales	Trichosporonaceae	447	------	Aldedh	ProA
Kalmanozyma brasiliensis GHG001	ustil_kbr1	Ensembl Fungi	EST09841	Unicellular fungi	Ustilaginomycetes	Ustilaginales	Ustilaginaceae	514	AA_kinase	------	ProB
	ustil_kbr2	Ensembl Fungi	EST05768	Unicellular fungi	Ustilaginomycetes	Ustilaginales	Ustilaginaceae	477	------	Aldedh	ProA
Pseudozyma hubeiensis SY62	ustil_phu1	Ensembl Fungi	GAC96798	Unicellular fungi	Ustilaginomycetes	Ustilaginales	Ustilaginaceae	531	AA_kinase	------	ProB
	ustil_phu2	Ensembl Fungi	GAC98834	Unicellular fungi	Ustilaginomycetes	Ustilaginales	Ustilaginaceae	568	------	Aldedh	ProA
Agaricus bisporus var. burnettii JB137-S8	agari_abi1	Ensembl Fungi	EKM83156	Multicellular fungi	Agaricomycetes	Agaricales	Agaricaceae	488	AA_kinase	------	ProB
	agari_abi2	Ensembl Fungi	EKM81652	Multicellular fungi	Agaricomycetes	Agaricales	Agaricaceae	452	------	Aldedh	ProA
Armillaria ostoyae	agari_aos1	Ensembl Fungi	SJL04758	Multicellular fungi	Agaricomycetes	Agaricales	Physalacriaceae	810	AA_kinase	------	ProB
	agari_aos2	Ensembl Fungi	SJL03939	Multicellular fungi	Agaricomycetes	Agaricales	Physalacriaceae	451	------	Aldedh	ProA
Amanita thiersii Skay4041	agari_ath1	Ensembl Fungi	PFH53564	Multicellular fungi	Agaricomycetes	Agaricales	Amanitaceae	500	AA_kinase	------	ProB
	agari_ath2	Ensembl Fungi	PFH51969	Multicellular fungi	Agaricomycetes	Agaricales	Amanitaceae	461	------	Aldedh	ProA
Coprinopsis cinerea okayama7#130	agari_cci1	Ensembl Fungi	EAU81865	Multicellular fungi	Agaricomycetes	Agaricales	Psathyrellaceae	503	AA_kinase	------	ProB
	agari_cci2	Ensembl Fungi	EAU90319	Multicellular fungi	Agaricomycetes	Agaricales	Psathyrellaceae	453	------	Aldedh	ProA
Cylindrobasidium torrendii FP15055 ss-10	agari_cto1	Ensembl Fungi	KIY73896	Multicellular fungi	Agaricomycetes	Agaricales	Physalacriaceae	480	AA_kinase	------	ProB
	agari_cto2	Ensembl Fungi	KIY68894	Multicellular fungi	Agaricomycetes	Agaricales	Physalacriaceae	472	------	Aldedh	ProA
Fistulina hepatica ATCC 64428	agari_fhe1	Ensembl Fungi	KIY48221	Multicellular fungi	Agaricomycetes	Agaricales	Fistulinaceae	407	AA_kinase	PUA	ProB
	agari_fhe2	Ensembl Fungi	KIY45719	Multicellular fungi	Agaricomycetes	Agaricales	Fistulinaceae	455	------	Aldedh	ProA
Gymnopus luxurians FD-317 M1	agari_glu1	Ensembl Fungi	KIK59135	Multicellular fungi	Agaricomycetes	Agaricales	Omphalotaceae	451	AA_kinase	------	ProB
	agari_glu2	Ensembl Fungi	KIK61624	Multicellular fungi	Agaricomycetes	Agaricales	Omphalotaceae	457	------	Aldedh	ProA
Galerina marginata CBS 339.88	agari_gma1	Ensembl Fungi	KDR81983	Multicellular fungi	Agaricomycetes	Agaricales	Strophariaceae/Hymenogastraceae	462	AA_kinase	------	ProB
	agari_gma2	Ensembl Fungi	KDR80611	Multicellular fungi	Agaricomycetes	Agaricales	Strophariaceae/Hymenogastraceae	452	------	Aldedh	ProA
Hebeloma cylindrosporum h7	agari_hcy1	Ensembl Fungi	KIM49619	Multicellular fungi	Agaricomycetes	Agaricales	Hymenogastraceae	458	AA_kinase	PUA reading uncertain, maybe not functional	ProB
	agari_hcy2	Ensembl Fungi	KIM44585	Multicellular fungi	Agaricomycetes	Agaricales	Hymenogastraceae	454	------	Aldedh	ProA
Hypsizygus marmoreus str. 51987-8	agari_hma1	Ensembl Fungi	KYQ40545	Multicellular fungi	Agaricomycetes	Agaricales	Lyophyllaceae	510	AA_kinase	------	ProB
	agari_hma2	Ensembl Fungi	KYQ38889	Multicellular fungi	Agaricomycetes	Agaricales	Lyophyllaceae	455	------	Aldedh	ProA
Hypholoma sublateritium FD-334 SS-4	agari_hsu1	Ensembl Fungi	KJA21060	Multicellular fungi	Agaricomycetes	Agaricales	Strophariaceae	470	AA_kinase	------	ProB
	agari_hsu2	Ensembl Fungi	KJA28176	Multicellular fungi	Agaricomycetes	Agaricales	Strophariaceae	452	------	Aldedh	ProA
Laccaria amethystina LaAM-08-1	agari_lam1	Ensembl Fungi	KIJ99546	Multicellular fungi	Agaricomycetes	Agaricales	Hydnangiaceae	482	AA_kinase	------	ProB
	agari_lam2	Ensembl Fungi	KIK08929	Multicellular fungi	Agaricomycetes	Agaricales	Hydnangiaceae	459	------	Aldedh	ProA
Lentinula edodes str. G408PP-4	agari_led2	Ensembl Fungi	GAW05966	Multicellular fungi	Agaricomycetes	Agaricales	Omphalotaceae	626	------	Aldedh	ProA
	agari_led3	Ensembl Fungi	GAW05965	Multicellular fungi	Agaricomycetes	Agaricales	Omphalotaceae	627	------	Aldedh	ProA
Moniliophthora roreri MCA 2997	agari_mro1	Ensembl Fungi	ESK85159	Multicellular fungi	Agaricomycetes	Agaricales	Marasmiaceae	439	AA_kinase	------	ProB
	agari_mro2	Ensembl Fungi	ESK97773	Multicellular fungi	Agaricomycetes	Agaricales	Marasmiaceae	455	------	Aldedh	ProA
Pleurotus ostreatus PC15	agari_pos1	Ensembl Fungi	KDQ34087	Multicellular fungi	Agaricomycetes	Agaricales	Pleurotaceae	462	AA_kinase	------	ProB
	agari_pos2	Ensembl Fungi	KDQ27057	Multicellular fungi	Agaricomycetes	Agaricales	Pleurotaceae	448	------	Aldedh	ProA
Schizophyllum commune H4-8	agari_sco1	Ensembl Fungi	EFJ01390	Multicellular fungi	Agaricomycetes	Agaricales	Schizophyllaceae	502	AA_kinase	------	ProB
	agari_sco2	Ensembl Fungi	EFI98237	Multicellular fungi	Agaricomycetes	Agaricales	Schizophyllaceae	451	------	Aldedh	ProA
Termitomyces sp. J132	agari_ter1	Ensembl Fungi	KNZ79960	Multicellular fungi	Agaricomycetes	Agaricales	Lyophyllaceae	421	AA_kinase	PUA	ProB
	agari_ter2	Ensembl Fungi	KNZ74580	Multicellular fungi	Agaricomycetes	Agaricales	Lyophyllaceae	455	------	Aldedh	ProA
Pestalotiopsis fici W106-1	amphispfi1	Ensembl Fungi	ETS79973	Multicellular fungi	Sordariomycetes	Amphisphaeriales	---	440	AA_kinase	PUA	ProB
	amphispfi2	Ensembl Fungi	ETS82195	Multicellular fungi	Sordariomycetes	Amphisphaeriales	---	448	------	Aldedh	ProA
Fibularhizoctonia sp. CBS 109695	athel_fib1	Ensembl Fungi	KZP13812	Multicellular fungi	Agaricomycetes	Atheliales	Atheliaceae	501	AA_kinase	------	ProB
	athel_fib2	Ensembl Fungi	KZP21069	Multicellular fungi	Agaricomycetes	Atheliales	Atheliaceae	459	------	Aldedh	ProA
Piloderma croceum F 1598	athel_pcr1	Ensembl Fungi	KIM87360	Multicellular fungi	Agaricomycetes	Atheliales	Atheliaceae	509	AA_kinase	------	ProB
	athel_pcr2	Ensembl Fungi	KIM90568	Multicellular fungi	Agaricomycetes	Atheliales	Atheliaceae	396	------	without small N-terminal portion (Aldedh)	ProA
Exidia glandulosa HHB12029	auric_egl1	Ensembl Fungi	KZV86847	Multicellular fungi	Agaricomycetes	Auriculariales	Auriculariaceae	480	AA_kinase	------	ProB
	auric_egl2	Ensembl Fungi	KZV90832	Multicellular fungi	Agaricomycetes	Auriculariales	Auriculariaceae	297	AA_kinase	------	ProB
	auric_egl3	Ensembl Fungi	KZV91501	Multicellular fungi	Agaricomycetes	Auriculariales	Auriculariaceae	458	------	Aldedh	ProA
Basidiobolus meristosporus CBS 931.73	basid_bme1	Ensembl Fungi	ORY03365	Multicellular fungi	Basidiobolomycetes	Basidiobolales	Basidiobolaceae	360	(Without C-terminal portion) AA_kinase	PUA	ProB
	basid_bme2	Ensembl Fungi	ORY06719	Multicellular fungi	Basidiobolomycetes	Basidiobolales	Basidiobolaceae	397	AA_kinase	PUA	ProB
	basid_bme3	Ensembl Fungi	ORY03367	Multicellular fungi	Basidiobolomycetes	Basidiobolales	Basidiobolaceae	381	AA_kinase	PUA	ProB
	basid_bme4	Ensembl Fungi	ORY03366	Multicellular fungi	Basidiobolomycetes	Basidiobolales	Basidiobolaceae	397	AA_kinase	PUA	ProB
	basid_bme5	Ensembl Fungi	ORX99786	Multicellular fungi	Basidiobolomycetes	Basidiobolales	Basidiobolaceae	397	AA_kinase	PUA	ProB
	basid_bme6	Ensembl Fungi	ORY02620	Multicellular fungi	Basidiobolomycetes	Basidiobolales	Basidiobolaceae	400	AA_kinase	PUA	ProB
	basid_bme7	Ensembl Fungi	ORX83515	Multicellular fungi	Basidiobolomycetes	Basidiobolales	Basidiobolaceae	460	------	Aldedh	ProA
Allomyces macrogynus ATCC 38327	blast_ama1	Ensembl Fungi	KNE71947	Multicellular fungi	Blastocladiomycetes	Blastocladiales	Blastocladiaceae	444	AA_kinase	PUA	ProB
	blast_ama2	Ensembl Fungi	KNE63750	Multicellular fungi	Blastocladiomycetes	Blastocladiales	Blastocladiaceae	443	AA_kinase	PUA	ProB
	blast_ama3	Ensembl Fungi	KNE72366	Multicellular fungi	Blastocladiomycetes	Blastocladiales	Blastocladiaceae	480	------	Aldedh	ProA
	blast_ama4	Ensembl Fungi	KNE68124	Multicellular fungi	Blastocladiomycetes	Blastocladiales	Blastocladiaceae	480	------	Aldedh	ProA
Catenaria anguillulae PL171	blast_can1	Ensembl Fungi	ORZ33148	Multicellular fungi	Blastocladiomycetes	Blastocladiales	Catenariaceae	430	AA_kinase	PUA	ProB
	blast_can2	Ensembl Fungi	ORZ30599	Multicellular fungi	Blastocladiomycetes	Blastocladiales	Catenariaceae	369	------	Aldedh	ProA
Hydnomerulius pinastri MD-312	bolet_hpi1	Ensembl Fungi	KIJ63368	Multicellular fungi	Agaricomycetes	Boletales	Paxillaceae	494	AA_kinase	------	ProB
	bolet_hpi2	Ensembl Fungi	KIJ59227	Multicellular fungi	Agaricomycetes	Boletales	Paxillaceae	456	------	Aldedh	ProA
Paxillus rubicundulus Ve08.2h10	bolet_pru1	Ensembl Fungi	KIK80629	Multicellular fungi	Agaricomycetes	Boletales	Paxillaceae	486	AA_kinase	------	ProB
	bolet_pru2	Ensembl Fungi	KIK99367	Multicellular fungi	Agaricomycetes	Boletales	Paxillaceae	389	------	Aldedh	ProA
Pisolithus tinctorius Marx 270	bolet_pti1	Ensembl Fungi	KIN96398	Multicellular fungi	Agaricomycetes	Boletales	Sclerodermataceae	485	AA_kinase	------	ProB
	bolet_pti2	Ensembl Fungi	KIN93583	Multicellular fungi	Agaricomycetes	Boletales	Sclerodermataceae	505	AA_kinase	------	ProB
	bolet_pti3	Ensembl Fungi	KIO10922	Multicellular fungi	Agaricomycetes	Boletales	Sclerodermataceae	461	------	Aldedh	ProA
Rhizopogon vesiculosus str. AM-OR11-056	bolet_rve1	Ensembl Fungi	OJA15256	Multicellular fungi	Agaricomycetes	Boletales	Rhizopogonaceae	791	AA_kinase	------	ProB
	bolet_rve2	Ensembl Fungi	OJA21542	Multicellular fungi	Agaricomycetes	Boletales	Rhizopogonaceae	461	------	Aldedh	ProA
Scleroderma citrinum Foug A	bolet_sci1	Ensembl Fungi	KIM61104	Multicellular fungi	Agaricomycetes	Boletales	Sclerodermataceae	495	AA_kinase	------	ProB
	bolet_sci2	Ensembl Fungi	KIM53414	Multicellular fungi	Agaricomycetes	Boletales	Sclerodermataceae	460	------	Aldedh	ProA
Serpula lacrymans var. lacrymans S7.3	bolet_sla1	Ensembl Fungi	EGN96365	Multicellular fungi	Agaricomycetes	Boletales	Serpulaceae	521	AA_kinase	------	ProB
	bolet_sla2	Ensembl Fungi	EGN96728	Multicellular fungi	Agaricomycetes	Boletales	Serpulaceae	460	------	Aldedh	ProA
Suillus luteus UH-Slu-Lm8-n1	bolet_slu1	Ensembl Fungi	KIK47684	Multicellular fungi	Agaricomycetes	Boletales	Suillaceae	501	AA_kinase	PUA (only the N-terminal half)	ProB
	bolet_slu2	Ensembl Fungi	KIK44661	Multicellular fungi	Agaricomycetes	Boletales	Suillaceae	458	------	Aldedh	ProA
Diplodia corticola str. CBS 112549	botry_dco1	Ensembl Fungi	OJD28743	Multicellular fungi	Dothideomycetes	Botryosphaeriales	Botryosphaeriaceae	483	AA_kinase	PUA	ProB
	botry_dco2	Ensembl Fungi	OJD29657	Multicellular fungi	Dothideomycetes	Botryosphaeriales	Botryosphaeriaceae	290	AA_kinase	------	ProB
	botry_dco3	Ensembl Fungi	OJD32486	Multicellular fungi	Dothideomycetes	Botryosphaeriales	Botryosphaeriaceae	481	------	Aldedh	ProA
Macrophomina phaseolina MS6	botry_mph2	Ensembl Fungi	EKG17613	Multicellular fungi	Dothideomycetes	Botryosphaeriales	Botryosphaeriaceae	481	------	Aldedh	ProA
Neofusicoccum parvum UCRNP2	botry_npa1	Ensembl Fungi	EOD53054	Multicellular fungi	Dothideomycetes	Botryosphaeriales	Botryosphaeriaceae	382	Just C-terminal portion (AA_kinase)	PUA	ProB
	botry_npa2	Ensembl Fungi	EOD49949	Multicellular fungi	Dothideomycetes	Botryosphaeriales	Botryosphaeriaceae	481	------	Aldedh	ProA
Botryobasidium botryosum FD-172 SS1	canth_bbo1	Ensembl Fungi	KDQ18643	Multicellular fungi	Agaricomycetes	Cantharellales	Botryobasidiaceae	494	AA_kinase	------	ProB
	canth_bbo2	Ensembl Fungi	KDQ13021	Multicellular fungi	Agaricomycetes	Cantharellales	Botryobasidiaceae	470	------	Aldedh	ProA
Rhizoctonia solani AG-1 IA str. AG1 IA	canth_rso1	Ensembl Fungi	ELU43777	Multicellular fungi	Agaricomycetes	Cantharellales	Ceratobasidiaceae	688	AA_kinase	------	ProB
	canth_rso2	Ensembl Fungi	ELU43558	Multicellular fungi	Agaricomycetes	Cantharellales	Ceratobasidiaceae	445	------	Aldedh	ProA
Tulasnella calospora MUT 4182	canth_tca1	Ensembl Fungi	KIO25570	Multicellular fungi	Agaricomycetes	Cantharellales	Tulasnellaceae	565	AA_kinase	PUA (only the N-terminal half)	ProB
	canth_tca2	Ensembl Fungi	KIO34095	Multicellular fungi	Agaricomycetes	Cantharellales	Tulasnellaceae	456	------	Aldedh	ProA
Acidomyces richmondensis	capno_ari1	Ensembl Fungi	KXL46764	Multicellular fungi	Dothideomycetes	Capnodiales	---	458	AA_kinase	PUA	ProB
	capno_ari2	Ensembl Fungi	KXL44916	Multicellular fungi	Dothideomycetes	Capnodiales	---	456	------	Aldedh	ProA
Baudoinia panamericana UAMH 10762	capno_bpa1	Ensembl Fungi	EMC93148	Multicellular fungi	Dothideomycetes	capnodiales	---	448	AA_kinase	PUA	ProB
	capno_bpa2	Ensembl Fungi	EMC95767	Multicellular fungi	Dothideomycetes	capnodiales	---	456	------	Aldedh	ProA
Cercospora beticola	capno_cbe1	Ensembl Fungi	PIA93014	Multicellular fungi	Dothideomycetes	Capnodiales	Mycosphaerellaceae	495	AA_kinase	PUA	ProB
	capno_cbe2	Ensembl Fungi	PIA96328	Multicellular fungi	Dothideomycetes	Capnodiales	Mycosphaerellaceae	455	------	Aldedh	ProA
Dothistroma septosporum	capno_dse1	Ensembl Fungi	EME38314	Multicellular fungi	Dothideomycetes	Capnodiales	Mycosphaerellaceae	456	AA_kinase	PUA	ProB
	capno_dse2	Ensembl Fungi	EME42076	Multicellular fungi	Dothideomycetes	Capnodiales	Mycosphaerellaceae	453	------	Aldedh	ProA
Hortaea werneckii EXF-2000	capno_hwe1	Ensembl Fungi	OTA31238	Multicellular fungi	Dothideomycetes	capnodiales	Teratosphaeriaceae	449	AA_kinase	PUA	ProB
	capno_hwe2	Ensembl Fungi	OTA37437	Multicellular fungi	Dothideomycetes	capnodiales	Teratosphaeriaceae	449	AA_kinase	PUA	ProB
	capno_hwe3	Ensembl Fungi	OTA36058	Multicellular fungi	Dothideomycetes	capnodiales	Teratosphaeriaceae	764	------	Aldedh	ProA
	capno_hwe4	Ensembl Fungi	OTA39153	Multicellular fungi	Dothideomycetes	capnodiales	Teratosphaeriaceae	771	------	Aldedh	ProA
Pseudocercospora musae str. CBS 116634	capno_pmu1	Ensembl Fungi	KXT14295	Multicellular fungi	Dothideomycetes	capnodiales	Mycosphaerellaceae	865	AA_kinase	PUA	ProB
	capno_pmu2	Ensembl Fungi	KXT18415	Multicellular fungi	Dothideomycetes	capnodiales	Mycosphaerellaceae	456	------	Aldedh	ProA
Rachicladosporium antarcticum	capno_ran1	Ensembl Fungi	OQO02521	Multicellular fungi	Dothideomycetes	capnodiales	Cladosporiaceae	448	AA_kinase	PUA	ProB
	capno_ran3	Ensembl Fungi	OQN96990	Multicellular fungi	Dothideomycetes	capnodiales	Cladosporiaceae	455	------	Aldedh	ProA
	capno_ran4	Ensembl Fungi	OQO01205	Multicellular fungi	Dothideomycetes	capnodiales	Cladosporiaceae	455	------	Aldedh	ProA
Ramularia collo-cygni	capno_rco1	Ensembl Fungi	CZT19374	Multicellular fungi	Dothideomycetes	Capnodiales	Mycosphaerellaceae	478	AA_kinase	PUA	ProB
	capno_rco2	GenBank	XM_023765735.1	Multicellular fungi	Dothideomycetes	Capnodiales	Mycosphaerellaceae	452	------	Aldedh	ProA
Sphaerulina musiva SO2202	capno_smu1	Ensembl Fungi	EMF13620	Multicellular fungi	Dothideomycetes	Capnodiales	Mycosphaerellaceae	499	AA_kinase	PUA	ProB
	capno_smu2	Ensembl Fungi	EMF12926	Multicellular fungi	Dothideomycetes	Capnodiales	Mycosphaerellaceae	454	------	Aldedh	ProA
Zymoseptoria brevis str. Zb18110	capno_zbr1	Ensembl Fungi	KJY02410	Multicellular fungi	Dothideomycetes	Capnodiales	Mycosphaerellaceae	524	AA_kinase	PUA	ProB
	capno_zbr2	Ensembl Fungi	KJY00850	Multicellular fungi	Dothideomycetes	Capnodiales	Mycosphaerellaceae	481	------	Aldedh	ProA
Ceraceosorus guamensis str. MCA 4658	cerac_cgu1	Ensembl Fungi	PWN45853	Multicellular fungi	Exobasidiomycetes	Ceraceosorales	Ceraceosoraceae	557	AA_kinase	------	ProB
	cerac_cgu2	Ensembl Fungi	PWN40664	Multicellular fungi	Exobasidiomycetes	Ceraceosorales	Ceraceosoraceae	659	------	Aldedh	ProA
Coniosporium apollinis CBS 100218 str. CBS 352.97	chaet_cap1	Ensembl Fungi	EON66183	Multicellular fungi	Eurotiomycetes	Chaetothyriales	---	471	AA_kinase	PUA	ProB
	chaet_cap2	Ensembl Fungi	EON65455	Multicellular fungi	Eurotiomycetes	Chaetothyriales	---	478	------	Aldedh	ProA
Cladophialophora carrionii str. KSF	chaet_cca1	Ensembl Fungi	OCT43998	Multicellular fungi	Eurotiomycetes	Chaetothyriales	Herpotrichiellaceae	465	AA_kinase	PUA (Small gap inside the domain)	ProB
	chaet_cca2	Ensembl Fungi	OCT47861	Multicellular fungi	Eurotiomycetes	Chaetothyriales	Herpotrichiellaceae	476	------	Aldedh	ProA
Capronia coronata CBS 617.96	chaet_cco1	Ensembl Fungi	EXJ85695	Multicellular fungi	Eurotiomycetes	Chaetothyriales	Herpotrichiellaceae	449	AA_kinase	PUA	ProB
	chaet_cco2	Ensembl Fungi	EXJ94696	Multicellular fungi	Eurotiomycetes	Chaetothyriales	Herpotrichiellaceae	471	------	Aldedh	ProA
Cyphellophora europaea CBS 101466	chaet_ceu1	Ensembl Fungi	ETN42867	Multicellular fungi	Eurotiomycetes	Chaetothyriales	Cyphellophoraceae	471	AA_kinase	PUA	ProB
	chaet_ceu2	Ensembl Fungi	ETN43110	Multicellular fungi	Eurotiomycetes	Chaetothyriales	Cyphellophoraceae	470	------	Aldedh	ProA
Exophiala spinifera str. CBS 89968	chaet_esp1	Ensembl Fungi	KIW11586	Multicellular fungi	Eurotiomycetes	Chaetothyriales	Herpotrichiellaceae	448	AA_kinase	PUA	ProB
	chaet_esp2	Ensembl Fungi	KIW11021	Multicellular fungi	Eurotiomycetes	Chaetothyriales	Herpotrichiellaceae	460	------	Aldedh	ProA
Fonsecaea pedrosoi CBS 271.37	chaet_fpe1	Ensembl Fungi	KIW74564	Multicellular fungi	Eurotiomycetes	Chaetothyriales	Herpotrichiellaceae	462	AA_kinase	PUA	ProB
	chaet_fpe2	Ensembl Fungi	KIW75159	Multicellular fungi	Eurotiomycetes	Chaetothyriales	Herpotrichiellaceae	479	------	Aldedh	ProA
Phialophora attae str. CBS 131958	chaet_pat1	Ensembl Fungi	KPI37539	Multicellular fungi	Eurotiomycetes	Chaetothyriales	Herpotrichiellaceae	683	AA_kinase	PUA	ProB
	chaet_pat2	Ensembl Fungi	KPI34939	Multicellular fungi	Eurotiomycetes	Chaetothyriales	Herpotrichiellaceae	480	------	Aldedh	ProA
Rhinocladiella mackenziei CBS 650.93	chaet_rma1	Ensembl Fungi	KIX06780	Multicellular fungi	Eurotiomycetes	Chaetothyriales	Herpotrichiellaceae	442	AA_kinase	PUA	ProB
	chaet_rma2	Ensembl Fungi	KIX00907	Multicellular fungi	Eurotiomycetes	Chaetothyriales	Herpotrichiellaceae	468	------	Aldedh	ProA
Coniochaeta ligniaria NRRL 30616	conio_cli1	Ensembl Fungi	OIW33939	Multicellular fungi	Sordariomycetes	Coniochaetales	Coniochaetaceae	478	AA_kinase	PUA	ProB
	conio_cli2	Ensembl Fungi	OIW31599	Multicellular fungi	Sordariomycetes	Coniochaetales	Coniochaetaceae	451	------	Aldedh	ProA
Calocera cornea HHB12733	dacry_cco1	Ensembl Fungi	KZT51772	Multicellular fungi	Dacrymycetes	Dacrymycetales	Dacrymycetaceae	471	AA_kinase	PUA (only the N-terminal half)	ProB
	dacry_cco2	Ensembl Fungi	KZT59864	Multicellular fungi	Dacrymycetes	Dacrymycetales	Dacrymycetaceae	467	------	Aldedh	ProA
Dacryopinax primogenitus str. DJM-731 SS1	dacry_dpr1	Ensembl Fungi	EJU05851	Multicellular fungi	Dacrymycetes	Dacrymycetales	Dacrymycetaceae	497	AA_kinase	PUA (only the N-terminal half)	ProB
	dacry_dpr2	Ensembl Fungi	EJU03525	Multicellular fungi	Dacrymycetes	Dacrymycetales	Dacrymycetaceae	467	------	Aldedh	ProA
Coniella lustricola str. B22-T-1	diapo_clu1	Ensembl Fungi	PSS00982	Multicellular fungi	Sordariomycetes	Diaporthales	Schizoparmaceae	464	AA_kinase	PUA	ProB
	diapo_clu2	Ensembl Fungi	PSR87287	Multicellular fungi	Sordariomycetes	Diaporthales	Schizoparmaceae	448	------	Aldedh	ProA
Diaporthe ampelina	diapo_dam1	Ensembl Fungi	KKY33799	Multicellular fungi	Sordariomycetes	Diaporthales	Diaporthaceae	441	AA_kinase	PUA	ProB
	diapo_dam2	Ensembl Fungi	KKY32429	Multicellular fungi	Sordariomycetes	Diaporthales	Diaporthaceae	450	------	Aldedh	ProA
Valsa mali var. pyri str. SXYL134	diapo_vma1	Ensembl Fungi	KUI59354	Multicellular fungi	Sordariomycetes	Diaporthales	Valsaceae	455	AA_kinase	PUA	ProB
	diapo_vma2	Ensembl Fungi	KUI58467	Multicellular fungi	Sordariomycetes	Diaporthales	Valsaceae	413	------	Aldedh	ProA
Aureobasidium pullulans	dothi_apu2	Ensembl Fungi	OBW65368	Multicellular fungi	Dothideomycetes	Dothideales	Dothioraceae	454	------	Aldedh	ProA
	dothi_apu3	Ensembl Fungi	OBW67106	Multicellular fungi	Dothideomycetes	Dothideales	Dothioraceae	454	------	Aldedh	ProA
Amorphotheca resinae ATCC 22711	erysi_are1	Ensembl Fungi	PSS28422	Multicellular fungi	Leotiomycetes	Erysiphales	Amorphothecaceae	445	AA_kinase	PUA	ProB
	erysi_are2	Ensembl Fungi	PSS27277	Multicellular fungi	Leotiomycetes	Erysiphales	Amorphothecaceae	449	------	Aldedh	ProA
Blumeria graminis EF2	erysi_brg1	Ensembl Fungi	BLGH_00397-mRNA-1	Multicellular fungi	Leotiomycetes	Erysiphales	Erysiphaceae	424	AA_kinase	PUA	ProB
	erysi_brg2	Ensembl Fungi	BLGH_06742-mRNA-1	Multicellular fungi	Leotiomycetes	Erysiphales	Erysiphaceae	448	------	Aldedh	ProA
Erysiphe pulchra	erysi_epu1	Ensembl Fungi	POS84742	Multicellular fungi	Leotiomycetes	Erysiphales	Erysiphaceae	431	AA_kinase	PUA	ProB
	erysi_epu2	Ensembl Fungi	POS87435	Multicellular fungi	Leotiomycetes	Erysiphales	Erysiphaceae	505	------	Aldedh	ProA
Oidiodendron maius Zn	erysi_oma1	Ensembl Fungi	KIN07382	Multicellular fungi	Leotiomycetes	Erysiphales	Amorphothecaceae	436	AA_kinase	PUA	ProB
	erysi_oma2	Ensembl Fungi	KIM93037	Multicellular fungi	Leotiomycetes	Erysiphales	Amorphothecaceae	449	------	Aldedh	ProA
Aspergillus nidulans	eurot_ani1	Ensembl Fungi	CBF70787	Multicellular fungi	Eurotiomycetes	Eurotiales	Aspergillaceae	419	AA_kinase	PUA	ProB
	eurot_ani2	Ensembl Fungi	CBF70825	Multicellular fungi	Eurotiomycetes	Eurotiales	Aspergillaceae	456	------	Aldedh	ProA
Byssochlamys spectabilis No. 5 str.	eurot_bsp1	Ensembl Fungi	GAD98293	Multicellular fungi	Eurotiomycetes	Eurotiales	Trichocomaceae	439	AA_kinase	PUA	ProB
	eurot_bsp2	Ensembl Fungi	GAD98622	Multicellular fungi	Eurotiomycetes	Eurotiales	Trichocomaceae	456	------	Aldedh	ProA
Elaphomyces granulatus str. OSC145934	eurot_egr1	Ensembl Fungi	OXV05158	Multicellular fungi	Eurotiomycetes	Eurotiales	Elaphomycetaceae	359	Ausente quase metade da região N-terminal (AA_kinase)	PUA	ProB
Penicillium antarcticum	eurot_pan1	Ensembl Fungi	OQD79573	Multicellular fungi	Eurotiomycetes	Eurotiales	Aspergillaceae	426	AA_kinase	PUA	ProB
	eurot_pan2	Ensembl Fungi	OQD79553	Multicellular fungi	Eurotiomycetes	Eurotiales	Aspergillaceae	458	------	Aldedh	ProA
Penicilliopsis zonata CBS 506.65	eurot_pzo1	Ensembl Fungi	OJJ50455	Multicellular fungi	Eurotiomycetes	Eurotiales	Aspergillaceae	428	AA_kinase	PUA	ProB
	eurot_pzo2	Ensembl Fungi	OJJ50438	Multicellular fungi	Eurotiomycetes	Eurotiales	Aspergillaceae	457	------	Aldedh	ProA
Rasamsonia emersonii CBS 393.64	eurot_rem2	Ensembl Fungi	KKA20528	Multicellular fungi	Eurotiomycetes	Eurotiales	Trichocomaceae	475	------	Aldedh	ProA
Talaromyces atroroseus str. IBT 11181	eurot_tat1	Ensembl Fungi	OKL60279	Multicellular fungi	Eurotiomycetes	Eurotiales	Trichocomaceae	437	AA_kinase	PUA	ProB
	eurot_tat2	Ensembl Fungi	OKL60415	Multicellular fungi	Eurotiomycetes	Eurotiales	Trichocomaceae	458	------	Aldedh	ProA
Acaromyces ingoldii str. MCA 4198	exoba_ain1	Ensembl Fungi	PWN89704	Multicellular fungi	Exobasidiomycetes	---	---	425	AA_kinase	------	ProB
	exoba_ain2	Ensembl Fungi	PWN90765	Multicellular fungi	Exobasidiomycetes	---	---	476	------	Aldedh	ProA
Gloeophyllum trabeum ATCC 11539	gloeo_gtr1	Ensembl Fungi	EPQ50599	Multicellular fungi	Agaricomycetes	Gloeophyllales	Gloeophyllaceae	481	AA_kinase	------	ProB
	gloeo_gtr2	Ensembl Fungi	EPQ56630	Multicellular fungi	Agaricomycetes	Gloeophyllales	Gloeophyllaceae	457	------	Aldedh	ProA
Neolentinus lepideus HHB14362 ss-1	gloeo_nle1	Ensembl Fungi	KZT20309	Multicellular fungi	Agaricomycetes	Gloeophyllales	Gloeophyllaceae	478	AA_kinase	------	ProB
	gloeo_nle2	Ensembl Fungi	KZT25225	Multicellular fungi	Agaricomycetes	Gloeophyllales	Gloeophyllaceae	458	------	Aldedh	ProA
Colletotrichum higginsianum	glom__chi1	Ensembl Fungi	CCF39080	Multicellular fungi	Sordariomycetes	Glomerellales	Glomerellaceae	473	AA_kinase	PUA	ProB
	glom__chi2	Ensembl Fungi	CCF37600	Multicellular fungi	Sordariomycetes	Glomerellales	Glomerellaceae	449	------	Aldedh	ProA
Verticillium dahliae	glom__vda1	Ensembl Fungi	EGY14997	Multicellular fungi	Sordariomycetes	Glomerellales	Plectosphaerellaceae	437	Without small C-terminal portion (AA_kinase)	PUA	ProB
	glom__vda2	Ensembl Fungi	EGY18253	Multicellular fungi	Sordariomycetes	Glomerellales	Plectosphaerellaceae	457	------	Aldedh	ProA
Rhizophagus clarus str. HR1	glome_rcl1	Ensembl Fungi	GBC07939	Multicellular fungi	Glomeromycetes	Glomerales	Glomeraceae	401	AA_kinase	PUA	ProB
	glome_rcl2	Ensembl Fungi	GBC05390	Multicellular fungi	Glomeromycetes	Glomerales	Glomeraceae	448	------	Aldedh	ProA
Cadophora sp. DSE1049	helot_cad1	Ensembl Fungi	PVH82518	Multicellular fungi	Leotiomycetes	Helotiales	Ploettnerulaceae	451	AA_kinase	PUA	ProB
	helot_cad2	Ensembl Fungi	PVH76243	Multicellular fungi	Leotiomycetes	Helotiales	Ploettnerulaceae	449	------	Aldedh	ProA
Diplocarpon rosae	helot_dro1	Ensembl Fungi	PBP21535	Multicellular fungi	Leotiomycetes	Helotiales	Drepanopezizaceae	455	AA_kinase	PUA	ProB
	helot_dro2	Ensembl Fungi	PBP27022	Multicellular fungi	Leotiomycetes	Helotiales	Drepanopezizaceae	454	AA_kinase	PUA	ProB
	helot_dro3	Ensembl Fungi	PBP19388	Multicellular fungi	Leotiomycetes	Helotiales	Drepanopezizaceae	427	------	Without small N-terminal portion (Aldedh)	ProA
	helot_dro4	Ensembl Fungi	PBP25017	Multicellular fungi	Leotiomycetes	Helotiales	Drepanopezizaceae	456	------	Aldedh	ProA
Glarea lozoyensis ATCC 20868 str. 1224	helot_glo1	Ensembl Fungi	EPE32975	Multicellular fungi	Leotiomycetes	Helotiales	Helotiaceae	455	AA_kinase	PUA	ProB
	helot_glo2	Ensembl Fungi	EPE34899	Multicellular fungi	Leotiomycetes	Helotiales	Helotiaceae	395	------	Without small N-terminal portion (Aldedh)	ProA
Meliniomyces bicolor	helot_mbi1	Ensembl Fungi	PMD55032	Multicellular fungi	Leotiomycetes	Helotiales	Hyaloscyphaceae	461	AA_kinase	PUA	ProB
	helot_mbi2	Ensembl Fungi	PMD56881	Multicellular fungi	Leotiomycetes	Helotiales	Hyaloscyphaceae	449	------	Aldedh	ProA
Marssonina brunnea f. sp. 'multigermtubi' MB_m1	helot_mbr1	Ensembl Fungi	EKD21164	Multicellular fungi	Leotiomycetes	Helotiales	Drepanopezizaceae	458	AA_kinase	PUA	ProB
	helot_mbr2	Ensembl Fungi	EKD13862	Multicellular fungi	Leotiomycetes	Helotiales	Drepanopezizaceae	449	------	Aldedh	ProA
Pezoloma ericae str. UAMH 7357	helot_per1	Ensembl Fungi	PMD19546	Multicellular fungi	Leotiomycetes	Helotiales	Discinellaceae	464	AA_kinase	PUA	ProB
	helot_per2	Ensembl Fungi	PMD27381	Multicellular fungi	Leotiomycetes	Helotiales	Discinellaceae	449	------	Aldedh	ProA
Phialocephala subalpina	helot_psu1	Ensembl Fungi	CZR61554	Multicellular fungi	Leotiomycetes	Helotiales	---	459	AA_kinase	PUA	ProB
	helot_psu2	Ensembl Fungi	CZR59788	Multicellular fungi	Leotiomycetes	Helotiales	---	449	------	Aldedh	ProA
Rhynchosporium commune	helot_rco1	Ensembl Fungi	CZT06851	Multicellular fungi	Leotiomycetes	Helotiales	Ploettnerulaceae	447	AA_kinase	PUA	ProB
	helot_rco2	Ensembl Fungi	CZT06597	Multicellular fungi	Leotiomycetes	Helotiales	Ploettnerulaceae	449	------	Aldedh	ProA
Phellinus noxius	hyme__pno1	Ensembl Fungi	PAV23405	Multicellular fungi	Agaricomycetes	Hymenochaetales	Hymenochaetaceae	521	AA_kinase	------	ProB
	hyme__pno2	Ensembl Fungi	PAV19653	Multicellular fungi	Agaricomycetes	Hymenochaetales	Hymenochaetaceae	459	------	Aldedh	ProA
Schizopora paradoxa str. KUC8140	hyme__spa1	Ensembl Fungi	KLO15740	Multicellular fungi	Agaricomycetes	Hymenochaetales	Schizoporaceae	535	AA_kinase	------	ProB
	hyme__spa2	Ensembl Fungi	KLO12727	Multicellular fungi	Agaricomycetes	Hymenochaetales	Schizoporaceae	456	------	Aldedh	ProA
Acremonium chrysogenum ATCC 11550	hypoc_ach1	Ensembl Fungi	KFH48065	Multicellular fungi	Sordariomycetes	Hypocreales	---	441	AA_kinase	PUA	ProB
	hypoc_ach2	Ensembl Fungi	KFH45880	Multicellular fungi	Sordariomycetes	Hypocreales	---	447	------	Aldedh	ProA
Beauveria bassiana	hypoc_bba1	Ensembl Fungi	BB8028_0003g13870.1	Multicellular fungi	Sordariomycetes	Hypocreales	Cordycipitaceae	447	AA_kinase	PUA	ProB
	hypoc_bba2	Ensembl Fungi	BB8028_0003g01050.1	Multicellular fungi	Sordariomycetes	Hypocreales	Cordycipitaceae	454	------	Aldedh	ProA
Cordyceps militaris CM01	hypoc_cmi1	Ensembl Fungi	EGX94355	Multicellular fungi	Sordariomycetes	Hypocreales	Cordycipitaceae	456	AA_kinase	PUA	ProB
	hypoc_cmi2	Ensembl Fungi	EGX93720	Multicellular fungi	Sordariomycetes	Hypocreales	Cordycipitaceae	456	------	Aldedh	ProA
Claviceps purpurea 20.1	hypoc_cpu1	Ensembl Fungi	CCE30916	Multicellular fungi	Sordariomycetes	Hypocreales	Clavicipitaceae	451	AA_kinase	PUA	ProB
	hypoc_cpu2	Ensembl Fungi	CCE32416	Multicellular fungi	Sordariomycetes	Hypocreales	Clavicipitaceae	447	------	Aldedh	ProA
Drechmeria coniospora str. ARSEF 6962	hypoc_dco1	Ensembl Fungi	KYK57810	Multicellular fungi	Sordariomycetes	Hypocreales	Clavicipitaceae	464	AA_kinase	PUA	ProB
	hypoc_dco2	Ensembl Fungi	KYK60418	Multicellular fungi	Sordariomycetes	Hypocreales	Clavicipitaceae	445	------	Aldedh	ProA
Escovopsis weberi	hypoc_ewe1	Ensembl Fungi	KOS17174	Multicellular fungi	Sordariomycetes	Hypocreales	---	477	AA_kinase	PUA	ProB
	hypoc_ewe2	Ensembl Fungi	KOS20226	Multicellular fungi	Sordariomycetes	Hypocreales	---	451	------	Aldedh	ProA
Fusarium verticillioides ASM14955v1	hypoc_fve1	Ensembl Fungi	FVEG_08231T0	Multicellular fungi	Sordariomycetes	Hypocreales	Nectriaceae	412	AA_kinase	PUA	ProB
	hypoc_fve2	Ensembl Fungi	FVEG_02844T0	Multicellular fungi	Sordariomycetes	Hypocreales	Nectriaceae	445	------	Aldedh	ProA
Hirsutella minnesotensis 3608	hypoc_hmi2	Ensembl Fungi	KJZ71067	Multicellular fungi	Sordariomycetes	Hypocreales	Ophiocordycipitaceae	445	------	Aldedh	ProA
Moelleriella libera RCEF 2490	hypoc_mli1	Ensembl Fungi	OAA33131	Multicellular fungi	Sordariomycetes	Hypocreales	Clavicipitaceae	464	AA_kinase	PUA	ProB
	hypoc_mli2	Ensembl Fungi	KZZ89144	Multicellular fungi	Sordariomycetes	Hypocreales	Clavicipitaceae	505	------	Aldedh	ProA
Metarhizium robertsii ARSEF 23	hypoc_mro1	Ensembl Fungi	EFY98688	Multicellular fungi	Sordariomycetes	Hypocreales	Clavicipitaceae	460	AA_kinase	PUA	ProB
	hypoc_mro2	Ensembl Fungi	EFZ01766	Multicellular fungi	Sordariomycetes	Hypocreales	Clavicipitaceae	497	------	Without small N-terminal portion (Aldedh)	ProA
Neonectria ditissima str. R09/05	hypoc_ndi1	Ensembl Fungi	KPM43495	Multicellular fungi	Sordariomycetes	Hypocreales	Nectriaceae	444	AA_kinase	PUA	ProB
	hypoc_ndi2	Ensembl Fungi	KPM34315	Multicellular fungi	Sordariomycetes	Hypocreales	Nectriaceae	444	------	Aldedh	ProA
Ophiocordyceps australis	hypoc_oau1	Ensembl Fungi	PHH82449	Multicellular fungi	Sordariomycetes	Hypocreales	Ophiocordycipitaceae	436	AA_kinase	PUA	ProB
	hypoc_oau2	Ensembl Fungi	PHH82778	Multicellular fungi	Sordariomycetes	Hypocreales	Ophiocordycipitaceae	445	------	Aldedh	ProA
Pochonia chlamydosporia 170	hypoc_pch1	Ensembl Fungi	OAQ70403	Multicellular fungi	Sordariomycetes	Hypocreales	Clavicipitaceae	479	AA_kinase	PUA	ProB
	hypoc_pch2	Ensembl Fungi	OAQ61886	Multicellular fungi	Sordariomycetes	Hypocreales	Clavicipitaceae	446	------	Aldedh	ProA
Purpureocillium lilacinum	hypoc_pli1	Ensembl Fungi	OAQ84541	Multicellular fungi	Sordariomycetes	Hypocreales	Ophiocordycipitaceae	472	AA_kinase	PUA	ProB
	hypoc_pli2	Ensembl Fungi	OAQ74652	Multicellular fungi	Sordariomycetes	Hypocreales	Ophiocordycipitaceae	446	------	Aldedh	ProA
Stachybotrys chartarum IBT 40288	hypoc_sch1	Ensembl Fungi	KFA74207	Multicellular fungi	Sordariomycetes	Hypocreales	Stachybotryaceae	439	AA_kinase	PUA	ProB
	hypoc_sch2	Ensembl Fungi	KFA75641	Multicellular fungi	Sordariomycetes	Hypocreales	Stachybotryaceae	445	------	Aldedh	ProA
Torrubiella hemipterigena str. BCC 1449	hypoc_the1	Ensembl Fungi	CEJ89295	Multicellular fungi	Sordariomycetes	Hypocreales	Cordycipitaceae	450	AA_kinase	PUA	ProB
	hypoc_the2	Ensembl Fungi	CEJ94682	Multicellular fungi	Sordariomycetes	Hypocreales	Cordycipitaceae	445	------	Aldedh	ProA
Tolypocladium ophioglossoides CBS 100239	hypoc_top1	Ensembl Fungi	KND94775	Multicellular fungi	Sordariomycetes	Hypocreales	Ophiocordycipitaceae	503	AA_kinase	PUA	ProB
Trichoderma virens ASM17099v1	hypoc_tvi1	Ensembl Fungi	EHK24657	Multicellular fungi	Sordariomycetes	Hypocreales	Hypocreaceae	427	AA_kinase	PUA	ProB
	hypoc_tvi2	Ensembl Fungi	EHK24275	Multicellular fungi	Sordariomycetes	Hypocreales	Hypocreaceae	447	------	Aldedh	ProA
Ustilaginoidea virens str. UV-8b	hypoc_uvi1	Ensembl Fungi	KDB17480	Multicellular fungi	Sordariomycetes	Hypocreales	---	465	Just C-terminal portion(AA_kinase)	PUA	ProB
	hypoc_uvi2	Ensembl Fungi	KDB11219	Multicellular fungi	Sordariomycetes	Hypocreales	---	446	------	Aldedh	ProA
Jaapia argillacea MUCL 33604	jaapi_jar1	Ensembl Fungi	KDQ59760	Multicellular fungi	Agaricomycetes	Jaapiales	Jaapiaceae	511	AA_kinase	------	ProB
	jaapi_jar2	Ensembl Fungi	KDQ51030	Multicellular fungi	Agaricomycetes	Jaapiales	Jaapiaceae	460	------	Aldedh	ProA
Gaeumannomyces tritici R3-111a-1	magna_gtr1	Ensembl Fungi	EJT81420	Multicellular fungi	Sordariomycetes	Magnaporthales	Magnaporthaceae	447	AA_kinase	PUA	ProB
	magna_gtr2	Ensembl Fungi	EJT80555	Multicellular fungi	Sordariomycetes	Magnaporthales	Magnaporthaceae	449	------	Aldedh	ProA
Magnaporthe oryzae MG8	magna_mor1	Ensembl Fungi	MGG_00481T0	Multicellular fungi	Sordariomycetes	Magnaporthales	Magnaporthaceae	444	AA_kinase	PUA	ProB
	magna_mor2	Ensembl Fungi	MGG_12996T0	Multicellular fungi	Sordariomycetes	Magnaporthales	Magnaporthaceae	445	------	Aldedh	ProA
Microbotryum violaceum	micr__mvi1	Ensembl Fungi	MVLG_01721T0	Multicellular fungi	Microbotryomycetes	Microbotryales	Microbotryales	572	AA_kinase	PUA (only the N-terminal half)	ProB
	micr__mvi2	Ensembl Fungi	MVLG_04264T0	Multicellular fungi	Microbotryomycetes	Microbotryales	Microbotryales	458	------	Aldedh	ProA
Ceratocystis platani str. CFO	micro_cpl1	Ensembl Fungi	KKF97404	Multicellular fungi	Sordariomycetes	Microascales	Ceratocystidaceae	434	AA_kinase	PUA	ProB
	micro_cpl2	Ensembl Fungi	KKF95963	Multicellular fungi	Sordariomycetes	Microascales	Ceratocystidaceae	447	------	Aldedh	ProA
Lomentospora prolificans str. JHH-5317	micro_lpr1	Ensembl Fungi	PKS12680	Multicellular fungi	Sordariomycetes	Microascales	Microascaceae	506	AA_kinase	PUA	ProB
	micro_lpr2	Ensembl Fungi	PKS07617	Multicellular fungi	Sordariomycetes	Microascales	Microascaceae	448	------	Aldedh	ProA
Scedosporium apiospermum str. IHEM 14462	micro_sap1	Ensembl Fungi	KEZ42453	Multicellular fungi	Sordariomycetes	Microascales	Microascaceae	492	AA_kinase	PUA	ProB
	micro_sap2	Ensembl Fungi	KEZ38608	Multicellular fungi	Sordariomycetes	Microascales	Microascaceae	448	------	Aldedh	ProA
Thielaviopsis punctulata	micro_tpu1	Ensembl Fungi	KKA26851	Multicellular fungi	Sordariomycetes	Microascales	Ceratocystidaceae	432	AA_kinase	PUA	ProB
	micro_tpu2	Ensembl Fungi	KKA26586	Multicellular fungi	Sordariomycetes	Microascales	Ceratocystidaceae	446	------	Aldedh	ProA
Gonapodya prolifera JEL478	monob_gpr1	Ensembl Fungi	KXS12323	Multicellular fungi	Monoblepharidomycetes	Monoblepharidales	Gonapodyaceae	490	AA_kinase	PUA	ProB
	monob_gpr2	Ensembl Fungi	KXS09222	Multicellular fungi	Monoblepharidomycetes	Monoblepharidales	Gonapodyaceae	466	------	Aldedh	ProA
Mortierella elongata AG-77	morti_mel1	Ensembl Fungi	OAQ27860	Multicellular fungi	Mortierellomycetes	Mortierellales	Mortierellaceae	469	AA_kinase	PUA	ProB
	morti_mel2	Ensembl Fungi	OAQ35480	Multicellular fungi	Mortierellomycetes	Mortierellales	Mortierellaceae	466	------	Aldedh	ProA
Absidia glauca	mucor_agl1	Ensembl Fungi	SAM08854	Multicellular fungi	Mucoromycetes	Mucorales	Cunninghamellaceae	396	AA_kinase	PUA	ProB
	mucor_agl2	Ensembl Fungi	SAM05786	Multicellular fungi	Mucoromycetes	Mucorales	Cunninghamellaceae	406	AA_kinase	PUA	ProB
	mucor_agl3	Ensembl Fungi	SAM05321	Multicellular fungi	Mucoromycetes	Mucorales	Cunninghamellaceae	390	AA_kinase	PUA	ProB
	mucor_agl4	Ensembl Fungi	SAM01256	Multicellular fungi	Mucoromycetes	Mucorales	Cunninghamellaceae	461	AA_kinase	PUA (Without small N-terminal portion)	ProB
	mucor_agl5	Ensembl Fungi	SAM03631	Multicellular fungi	Mucoromycetes	Mucorales	Cunninghamellaceae	376	(With small gap within the domain) AA_kinase	PUA	ProB
	mucor_agl6	Ensembl Fungi	SAM09155	Multicellular fungi	Mucoromycetes	Mucorales	Cunninghamellaceae	450	------	Aldedh	ProA
Absidia repens str. NRRL 1336	mucor_are1	Ensembl Fungi	ORZ15125	Multicellular fungi	Mucoromycetes	Mucorales	Cunninghamellaceae	404	AA_kinase	PUA	ProB
	mucor_are2	Ensembl Fungi	ORZ09823	Multicellular fungi	Mucoromycetes	Mucorales	Cunninghamellaceae	396	AA_kinase	PUA	ProB
	mucor_are3	Ensembl Fungi	ORZ11252	Multicellular fungi	Mucoromycetes	Mucorales	Cunninghamellaceae	414	AA_kinase	PUA (Without small N-terminal portion)	ProB
	mucor_are4	Ensembl Fungi	ORZ20255	Multicellular fungi	Mucoromycetes	Mucorales	Cunninghamellaceae	401	AA_kinase	PUA (Without small N-terminal portion)	ProB
	mucor_are5	Ensembl Fungi	ORZ22321	Multicellular fungi	Mucoromycetes	Mucorales	Cunninghamellaceae	455	------	Aldedh	ProA
Bifiguratus adelaidae str. AZ0501	mucor_bad1	Ensembl Fungi	OZJ04191	Multicellular fungi	Mucoromycetes	---	---	984	AA_kinase	PUA	ProB
	mucor_bad2	Ensembl Fungi	OZJ06820	Multicellular fungi	Mucoromycetes	---	---	457	------	Aldedh	ProA
Choanephora cucurbitarum str. KUS-F28377	mucor_ccu1	Ensembl Fungi	OBZ86693	Multicellular fungi	Mucoromycetes	Mucorales	Choanephoraceae	401	AA_kinase	PUA	ProB
	mucor_ccu2	Ensembl Fungi	OBZ89498	Multicellular fungi	Mucoromycetes	Mucorales	Choanephoraceae	409	AA_kinase	PUA	ProB
	mucor_ccu3	Ensembl Fungi	OBZ88513	Multicellular fungi	Mucoromycetes	Mucorales	Choanephoraceae	457	------	Aldedh	ProA
Hesseltinella vesiculosa str. NRRL 3301	mucor_hve1	Ensembl Fungi	ORX47990	Multicellular fungi	Mucoromycetes	Mucorales	Cunninghamellaceae	400	AA_kinase	PUA	ProB
	mucor_hve2	Ensembl Fungi	ORX43707	Multicellular fungi	Mucoromycetes	Mucorales	Cunninghamellaceae	397	AA_kinase	PUA	ProB
	mucor_hve3	Ensembl Fungi	ORX52708	Multicellular fungi	Mucoromycetes	Mucorales	Cunninghamellaceae	452	------	Aldedh	ProA
Lichtheimia ramosa str. JMRC:FSU:6197	mucor_lra1	Ensembl Fungi	CDS08392	Multicellular fungi	Mucoromycetes	Mucorales	Lichtheimiaceae	400	AA_kinase	PUA	ProB
	mucor_lra2	Ensembl Fungi	CDS07043	Multicellular fungi	Mucoromycetes	Mucorales	Lichtheimiaceae	421	AA_kinase	PUA	ProB
	mucor_lra3	Ensembl Fungi	CDS06291	Multicellular fungi	Mucoromycetes	Mucorales	Lichtheimiaceae	472	------	Aldedh	ProA
Mucor ambiguus str. NBRC 6742	mucor_mam1	Ensembl Fungi	GAN08821	Multicellular fungi	Mucoromycetes	Mucorales	Mucoraceae	409	AA_kinase	PUA	ProB
	mucor_mam2	Ensembl Fungi	GAN07342	Multicellular fungi	Mucoromycetes	Mucorales	Mucoraceae	401	AA_kinase	PUA	ProB
	mucor_mam3	Ensembl Fungi	GAN05203	Multicellular fungi	Mucoromycetes	Mucorales	Mucoraceae	436	AA_kinase	PUA (Somente uma porção do meio)	ProB
	mucor_mam4	Ensembl Fungi	GAN08167	Multicellular fungi	Mucoromycetes	Mucorales	Mucoraceae	457	------	Aldedh	ProA
Rhizopus delemar RA 99-880	mucor_rde1	Ensembl Fungi	EIE80690	Multicellular fungi	Mucoromycetes	Mucorales	Mucoraceae	403	AA_kinase	PUA	ProB
	mucor_rde2	Ensembl Fungi	EIE81931	Multicellular fungi	Mucoromycetes	Mucorales	Mucoraceae	451	------	Aldedh	ProA
Syncephalastrum racemosum str. NRRL 2496	mucor_sra1	Ensembl Fungi	ORY95045	Multicellular fungi	Mucoromycetes	Mucorales	Syncephalastraceae	417	AA_kinase	PUA	ProB
	mucor_sra2	Ensembl Fungi	ORY92146	Multicellular fungi	Mucoromycetes	Mucorales	Syncephalastraceae	402	AA_kinase	PUA	ProB
	mucor_sra3	Ensembl Fungi	ORZ02497	Multicellular fungi	Mucoromycetes	Mucorales	Syncephalastraceae	451	------	Aldedh	ProA
Elsinoe australis str. NL1	myria_eau1	Ensembl Fungi	PSK38102	Multicellular fungi	Dothideomycetes	Myriangiales	Elsinoaceae	383	Just C-terminal portion (AA_kinase)	PUA	ProB
	myria_eau2	Ensembl Fungi	PSK46546	Multicellular fungi	Dothideomycetes	Myriangiales	Elsinoaceae	454	------	Aldedh	ProA
Neolecta irregularis DAH-3	neole_nir1	Ensembl Fungi	OLL23257	Multicellular fungi	Neolectomycetes	Neolectales	Neolectaceae	413	AA_kinase	PUA	ProB
	neole_nir2	Ensembl Fungi	OLL24832	Multicellular fungi	Neolectomycetes	Neolectales	Neolectaceae	431	------	Aldedh	ProA
Ascosphaera apis ARSEF 7405	onyge_aap1	Ensembl Fungi	KZZ97969	Multicellular fungi	Eurotiomycetes	Onygenales	Ascosphaeraceae	423	AA_kinase	PUA	ProB
	onyge_aap2	Ensembl Fungi	KZZ96962	Multicellular fungi	Eurotiomycetes	Onygenales	Ascosphaeraceae	446	------	Aldedh	ProA
Blastomyces dermatitidis ER-3	onyge_bde1	Ensembl Fungi	EEQ83476	Multicellular fungi	Eurotiomycetes	Onygenales	Ajellomycetaceae	453	AA_kinase	PUA	ProB
	onyge_bde2	Ensembl Fungi	EEQ83492	Multicellular fungi	Eurotiomycetes	Onygenales	Ajellomycetaceae	455	------	Aldedh	ProA
Coccidioides posadasii str. Silveira	onyge_cpo1	Ensembl Fungi	EFW15739	Multicellular fungi	Eurotiomycetes	Onygenales	Onygenaceae	404	AA_kinase	PUA	ProB
	onyge_cpo2	Ensembl Fungi	EFW19840	Multicellular fungi	Eurotiomycetes	Onygenales	Onygenaceae	457	------	Aldedh	ProA
Emmonsia crescens UAMH 3008	onyge_ecr1	Ensembl Fungi	KKZ59637	Multicellular fungi	Eurotiomycetes	Onygenales	Ajellomycetaceae	361	AA_kinase	PUA	ProB
	onyge_ecr2	Ensembl Fungi	KKZ67097	Multicellular fungi	Eurotiomycetes	Onygenales	Ajellomycetaceae	455	------	Aldedh	ProA
Emergomyces pasteuriana Ep9510 str. UAMH 9510	onyge_epa1	Ensembl Fungi	OJD17971	Multicellular fungi	Eurotiomycetes	Onygenales	Ajellomycetaceae	453	AA_kinase	PUA	ProB
	onyge_epa2	Ensembl Fungi	OJD17953	Multicellular fungi	Eurotiomycetes	Onygenales	Ajellomycetaceae	455	------	Aldedh	ProA
Helicocarpus griseus UAMH5409	onyge_hgr1	Ensembl Fungi	PGH14815	Multicellular fungi	Eurotiomycetes	Onygenales	Ajellomycetaceae	463	AA_kinase	PUA	ProB
	onyge_hgr2	Ensembl Fungi	PGH04753	Multicellular fungi	Eurotiomycetes	Onygenales	Ajellomycetaceae	455	------	Aldedh	ProA
Microsporum canis CBS 113480	onyge_mca1	Ensembl Fungi	EEQ27375	Multicellular fungi	Eurotiomycetes	Onygenales	Arthrodermataceae	424	AA_kinase	PUA	ProB
	onyge_mca2	Ensembl Fungi	EEQ28482	Multicellular fungi	Eurotiomycetes	Onygenales	Arthrodermataceae	455	------	Aldedh	ProA
Nannizzia gypsea CBS 118893	onyge_ngy1	Ensembl Fungi	EFQ97794	Multicellular fungi	Eurotiomycetes	Onygenales	Arthrodermataceae	446	AA_kinase	PUA	ProB
	onyge_ngy2	Ensembl Fungi	EFQ98901	Multicellular fungi	Eurotiomycetes	Onygenales	Arthrodermataceae	455	------	Aldedh	ProA
Polytolypa hystricis UAMH7299	onyge_phy1	Ensembl Fungi	PGH17977	Multicellular fungi	Eurotiomycetes	Onygenales	Ajellomycetaceae	436	AA_kinase	PUA	ProB
	onyge_phy2	Ensembl Fungi	PGH21600	Multicellular fungi	Eurotiomycetes	Onygenales	Ajellomycetaceae	413	------	Aldedh	ProA
Paracoccidioides lutzii Pb01	onyge_plu1	Ensembl Fungi	EEH40140	Multicellular fungi	Eurotiomycetes	Onygenales	Ajellomycetaceae	445	AA_kinase	PUA	ProB
	onyge_plu2	Ensembl Fungi	EEH37536	Multicellular fungi	Eurotiomycetes	Onygenales	Ajellomycetaceae	456	------	Aldedh	ProA
Trichophyton tonsurans CBS 112818	onyge_tto1	Ensembl Fungi	EGD94706	Multicellular fungi	Eurotiomycetes	Onygenales	Arthrodermataceae	446	AA_kinase	PUA	ProB
	onyge_tto2	Ensembl Fungi	EGD98735	Multicellular fungi	Eurotiomycetes	Onygenales	Arthrodermataceae	472	------	Aldedh	ProA
Grosmannia clavigera kw1407	ophio_gcl1	Ensembl Fungi	EFX00702	Multicellular fungi	Sordariomycetes	Ophiostomatales	Ophiostomataceae	448	AA_kinase	PUA	ProB
	ophio_gcl2	Ensembl Fungi	EFX03748	Multicellular fungi	Sordariomycetes	Ophiostomatales	Ophiostomataceae	460	------	Aldedh	ProA
Ophiostoma piceae UAMH 11346 str. UAMH-11346	ophio_opi1	Ensembl Fungi	EPE07064	Multicellular fungi	Sordariomycetes	Ophiostomatales	Ophiostomataceae	488	AA_kinase	PUA	ProB
	ophio_opi2	Ensembl Fungi	EPE09912	Multicellular fungi	Sordariomycetes	Ophiostomatales	Ophiostomataceae	457	------	Aldedh	ProA
Sporothrix brasiliensis 5110	ophio_sbr1	Ensembl Fungi	KIH92186	Multicellular fungi	Sordariomycetes	Ophiostomatales	Ophiostomataceae	498	AA_kinase	PUA	ProB
	ophio_sbr2	Ensembl Fungi	KIH93074	Multicellular fungi	Sordariomycetes	Ophiostomatales	Ophiostomataceae	457	------	Aldedh	ProA
Arthrobotrys oligospora ATCC 24927	orbil_aol1	Ensembl Fungi	EGX52116	Multicellular fungi	Orbiliomycetes	Orbiliales	Orbiliaceae	520	AA_kinase	PUA	ProB
	orbil_aol2	Ensembl Fungi	EGX52904	Multicellular fungi	Orbiliomycetes	Orbiliales	Orbiliaceae	452	------	Aldedh	ProA
Dactylellina haptotyla CBS 200.50	orbil_dha1	Ensembl Fungi	EPS38365	Multicellular fungi	Orbiliomycetes	Orbiliales	Orbiliaceae	515	AA_kinase	PUA	ProB
	orbil_dha2	Ensembl Fungi	EPS38994	Multicellular fungi	Orbiliomycetes	Orbiliales	Orbiliaceae	452	------	Aldedh	ProA
Drechslerella stenobrocha 248	orbil_dst1	Ensembl Fungi	EWC47050	Multicellular fungi	Orbiliomycetes	Orbiliales	Orbiliaceae	556	AA_kinase	PUA	ProB
	orbil_dst2	Ensembl Fungi	EWC44968	Multicellular fungi	Orbiliomycetes	Orbiliales	Orbiliaceae	462	------	Aldedh	ProA
Tuber magnatum	peziz_tma1	Ensembl Fungi	PWW75808	Multicellular fungi	Pezizomycetes	Pezizales	Tuberaceae	463	AA_kinase	PUA	ProB
	peziz_tma2	Ensembl Fungi	PWW75850	Multicellular fungi	Pezizomycetes	Pezizales	Tuberaceae	448	------	Aldedh	ProA
Phaeomoniella chlamydospora	phaeo_pch1	Ensembl Fungi	KKY16404	Multicellular fungi	Eurotiomycetes	Phaeomoniellales	Phaeomoniellaceae	472	AA_kinase	PUA	ProB
	phaeo_pch2	Ensembl Fungi	KKY15437	Multicellular fungi	Eurotiomycetes	Phaeomoniellales	Phaeomoniellaceae	454	------	Aldedh	ProA
Alternaria alternata str. SRC1lrK2f	pleos_aal1	Ensembl Fungi	OAG24701	Multicellular fungi	Dothideomycetes	Pleosporales	Pleosporaceae	528	AA_kinase	PUA (Just N-terminal portion)	ProB
	pleos_aal2	Ensembl Fungi	OAG22478	Multicellular fungi	Dothideomycetes	Pleosporales	Pleosporaceae	471	------	Aldedh	ProA
Ascochyta rabiei str. ArDII	pleos_ara1	Ensembl Fungi	KZM24879	Multicellular fungi	Dothideomycetes	Pleosporales	---	506	AA_kinase	PUA	ProB
	pleos_ara2	Ensembl Fungi	KZM23486	Multicellular fungi	Dothideomycetes	Pleosporales	---	472	------	Aldedh	ProA
Bipolaris sorokiniana ND90Pr	pleos_bso1	Ensembl Fungi	EMD64793	Multicellular fungi	Dothideomycetes	Pleosporales	Pleosporaceae	526	AA_kinase	PUA (Just N-terminal portion)	ProB
	pleos_bso2	Ensembl Fungi	EMD63449	Multicellular fungi	Dothideomycetes	Pleosporales	Pleosporaceae	471	------	Aldedh	ProA
Clohesyomyces aquaticus str. CBS 115471	pleos_caq1	Ensembl Fungi	ORY09499	Multicellular fungi	Dothideomycetes	Pleosporales	Lindgomycetaceae	527	AA_kinase	PUA (Just N-terminal portion)	ProB
	pleos_caq2	Ensembl Fungi	ORY11835	Multicellular fungi	Dothideomycetes	Pleosporales	Lindgomycetaceae	477	------	Aldedh	ProA
Corynespora cassiicola Philippines	pleos_cca1	Ensembl Fungi	PSN69288	Multicellular fungi	Dothideomycetes	Pleosporales	Corynesporascaceae	528	AA_kinase	PUA (Just N-terminal portion)	ProB
	pleos_cca2	Ensembl Fungi	PSN64310	Multicellular fungi	Dothideomycetes	Pleosporales	Corynesporascaceae	507	------	Small insertion inside the domain (Aldedh)	ProA
Epicoccum nigrum str. ICMP 19927	pleos_eni1	Ensembl Fungi	OSS47631	Multicellular fungi	Dothideomycetes	Pleosporales	Didymellaceae	522	AA_kinase	PUA (Just N-terminal portion)	ProB
	pleos_eni2	Ensembl Fungi	OSS49082	Multicellular fungi	Dothideomycetes	Pleosporales	Didymellaceae	472	------	Aldedh	ProA
Exserohilum turcica Et28A	pleos_etu1	Ensembl Fungi	EOA83869	Multicellular fungi	Dothideomycetes	Pleosporales	Pleosporaceae	530	AA_kinase	PUA (Just N-terminal portion)	ProB
	pleos_etu2	Ensembl Fungi	EOA83587	Multicellular fungi	Dothideomycetes	Pleosporales	Pleosporaceae	471	------	Aldedh	ProA
Leptosphaeria maculans	pleos_lma1	Ensembl Fungi	CBX90868	Multicellular fungi	Dothideomycetes	Pleosporales	Leptosphaeriaceae	527	AA_kinase	PUA (Just N-terminal portion)	ProB
	pleos_lma2	Ensembl Fungi	CBX95868	Multicellular fungi	Dothideomycetes	Pleosporales	Leptosphaeriaceae	425	------	Aldedh	ProA
Periconia macrospinosa str. DSE2036	pleos_pma1	Ensembl Fungi	PVI04484	Multicellular fungi	Dothideomycetes	Pleosporales	Periconiaceae	530	AA_kinase	PUA (Just N-terminal portion)	ProB
	pleos_pma2	Ensembl Fungi	PVI00500	Multicellular fungi	Dothideomycetes	Pleosporales	Periconiaceae	474	------	Aldedh	ProA
Phaeosphaeria nodorum	pleos_pno1	Ensembl Fungi	SNOT_12636	Multicellular fungi	Dothideomycetes	Pleosporales	Phaeosphaeriaceae	521	AA_kinase	PUA (Just N-terminal portion)	ProB
	pleos_pno2	Ensembl Fungi	SNOT_09665	Multicellular fungi	Dothideomycetes	Pleosporales	Phaeosphaeriaceae	468	------	Aldedh	ProA
Paraphaeosphaeria sporulosa str. AP3s5-JAC2a	pleos_psp1	Ensembl Fungi	OAG03964	Multicellular fungi	Dothideomycetes	Pleosporales	Montagnulaceae	523	AA_kinase	PUA (Just N-terminal portion)	ProB
	pleos_psp2	Ensembl Fungi	OAG11379	Multicellular fungi	Dothideomycetes	Pleosporales	Montagnulaceae	469	------	Aldedh	ProA
Pyrenophora teres	pleos_pte1	Ensembl Fungi	EFQ88417	Multicellular fungi	Dothideomycetes	Pleosporales	Pleosporaceae	546	AA_kinase	PUA (Just N-terminal portion)	ProB
	pleos_pte2	Ensembl Fungi	EFQ86067	Multicellular fungi	Dothideomycetes	Pleosporales	Pleosporaceae	450	------	Aldedh	ProA
Pyrenochaeta sp. DS3sAY3a	pleos_pyr1	Ensembl Fungi	OAL47902	Multicellular fungi	Dothideomycetes	Pleosporales	Cucurbitariaceae	524	AA_kinase	PUA (Just N-terminal portion)	ProB
	pleos_pyr2	Ensembl Fungi	OAL43886	Multicellular fungi	Dothideomycetes	Pleosporales	Cucurbitariaceae	470	------	Aldedh	ProA
Stemphylium lycopersici str. CIDEFI 216	pleos_sly1	Ensembl Fungi	KNG52094	Multicellular fungi	Dothideomycetes	Pleosporales	Pleosporaceae	407	AA_kinase	PUA (Just N-terminal portion)	ProB
	pleos_sly2	Ensembl Fungi	KNG45332	Multicellular fungi	Dothideomycetes	Pleosporales	Pleosporaceae	471	------	Aldedh	ProA
Stagonospora sp. SRC1lsM3a	pleos_sta1	Ensembl Fungi	OAL03319	Multicellular fungi	Dothideomycetes	Pleosporales	Massarinaceae	529	AA_kinase	PUA (Just N-terminal portion)	ProB
Daedalea quercina L-15889	polyp_dqu1	Ensembl Fungi	KZT74026	Multicellular fungi	Agaricomycetes	Polyporales	Fomitopsidaceae	515	AA_kinase	------	ProB
	polyp_dqu2	Ensembl Fungi	KZT65783	Multicellular fungi	Agaricomycetes	Polyporales	Fomitopsidaceae	460	------	Aldedh	ProA
Fomitopsis pinicola FP-58527 SS1	polyp_fpi1	Ensembl Fungi	EPT06258	Multicellular fungi	Agaricomycetes	Polyporales	Fomitopsidaceae	519	AA_kinase	PUA (only the N-terminal half)	ProB
	polyp_fpi2	Ensembl Fungi	EPT01074	Multicellular fungi	Agaricomycetes	Polyporales	Fomitopsidaceae	463	------	Aldedh	ProA
Fibroporia radiculosa str. TFFH 294	polyp_fra1	Ensembl Fungi	CCM05767	Multicellular fungi	Agaricomycetes	Polyporales	Polyporaceae	519	AA_kinase	PUA (only the N-terminal half)	ProB
	polyp_fra2	Ensembl Fungi	CCM00752	Multicellular fungi	Agaricomycetes	Polyporales	Polyporaceae	466	------	Aldedh	ProA
Grifola frondosa str. 9006-11	polyp_gfr2	Ensembl Fungi	OBZ66790	Multicellular fungi	Agaricomycetes	Polyporales	Meripilaceae	459	------	Aldedh	ProA
Ganoderma sinense ZZ0214-1	polyp_gsi1	Ensembl Fungi	PIL30693	Multicellular fungi	Agaricomycetes	Polyporales	Ganodermataceae	539	AA_kinase	------	ProB
	polyp_gsi2	Ensembl Fungi	PIL25255	Multicellular fungi	Agaricomycetes	Polyporales	Ganodermataceae	451	------	Aldedh	ProA
Gelatoporia subvermispora B	polyp_gsu1	Ensembl Fungi	EMD34322	Multicellular fungi	Agaricomycetes	Polyporales	Meruliaceae	519	AA_kinase	PUA (only the N-terminal half)	ProB
	polyp_gsu2	Ensembl Fungi	EMD38826	Multicellular fungi	Agaricomycetes	Polyporales	Meruliaceae	458	------	Aldedh	ProA
Laetiporus sulphureus 93-53	polyp_lsu1	Ensembl Fungi	KZT03469	Multicellular fungi	Agaricomycetes	Polyporales	Fomitopsidaceae	515	AA_kinase	------	ProB
	polyp_lsu2	Ensembl Fungi	KZT07475	Multicellular fungi	Agaricomycetes	Polyporales	Fomitopsidaceae	463	------	Aldedh	ProA
Phanerochaete carnosa HHB-10118-sp	polyp_pca1	Ensembl Fungi	EKM56045	Multicellular fungi	Agaricomycetes	Polyporales	Phanerochaetaceae	503	AA_kinase	------	ProB
	polyp_pca2	Ensembl Fungi	EKM50187	Multicellular fungi	Agaricomycetes	Polyporales	Phanerochaetaceae	463	------	Aldedh	ProA
Phlebia centrifuga str. FBCC195	polyp_pce2	Ensembl Fungi	PSR76308	Multicellular fungi	Agaricomycetes	Polyporales	Meruliaceae	463	------	Aldedh	ProA
Phlebiopsis gigantea 11061_1 CR5-6	polyp_pgi1	Ensembl Fungi	KIP09304	Multicellular fungi	Agaricomycetes	Polyporales	Phanerochaetaceae	511	AA_kinase	------	ProB
	polyp_pgi2	Ensembl Fungi	KIP02988	Multicellular fungi	Agaricomycetes	Polyporales	Phanerochaetaceae	456	------	Aldedh	ProA
Trametes cinnabarina str. BRFM137	polyp_tci1	Ensembl Fungi	CDO71872	Multicellular fungi	Agaricomycetes	Polyporales	Polyporaceae	535	AA_kinase	------	ProB
	polyp_tci2	Ensembl Fungi	CDO68409	Multicellular fungi	Agaricomycetes	Polyporales	Polyporaceae	458	------	Aldedh	ProA
Wolfiporia cocos MD-104 SS10	polyp_wco1	Ensembl Fungi	PCH38637	Multicellular fungi	Agaricomycetes	Polyporales	Polyporaceae	520	AA_kinase	------	ProB
	polyp_wco2	Ensembl Fungi	PCH36256	Multicellular fungi	Agaricomycetes	Polyporales	Polyporaceae	462	------	Aldedh	ProA
Melampsora larici-populina	pucci_mla1	Ensembl Fungi	EGG07452	Multicellular fungi	Pucciniomycetes	Pucciniales	Melampsoraceae	482	AA_kinase	PUA	ProB
	pucci_mla2	Ensembl Fungi	EGG03616	Multicellular fungi	Pucciniomycetes	Pucciniales	Melampsoraceae	489	------	Aldedh	ProA
Puccinia graminis	pucci_pgr1	Ensembl Fungi	EFP85978	Multicellular fungi	Pucciniomycetes	Pucciniales	Pucciniaceae	466	AA_kinase	PUA	ProB
	pucci_pgr2	Ensembl Fungi	EFP89089	Multicellular fungi	Pucciniomycetes	Pucciniales	Pucciniaceae	466	------	Aldedh	ProA
Heterobasidion irregulare TC 32-1	russu_hir1	Ensembl Fungi	ETW85168	Multicellular fungi	Agaricomycetes	Russulales	Bondarzewiaceae	488	AA_kinase	PUA (only the N-terminal half)	ProB
	russu_hir2	Ensembl Fungi	ETW78789	Multicellular fungi	Agaricomycetes	Russulales	Bondarzewiaceae	459	------	Aldedh	ProA
Peniophora sp. CONT	russu_pen1	Ensembl Fungi	KZV70797	Multicellular fungi	Agaricomycetes	Russulales	Peniophoraceae	483	AA_kinase	------	ProB
	russu_pen2	Ensembl Fungi	KZV63181	Multicellular fungi	Agaricomycetes	Russulales	Peniophoraceae	450	------	Aldedh	ProA
Eremothecium gossypii	sacch_ego1	Ensembl Fungi	AAS50305	Multicellular fungi	Saccharomycetes	Saccharomycetales	Eremotheciaceae	420	AA_kinase	PUA	ProB
	sacch_ego2	Ensembl Fungi	AAS52271	Multicellular fungi	Saccharomycetes	Saccharomycetales	Eremotheciaceae	452	-----	Aldedh	ProA
Botrytis cinerea B05.10	scler_bci1	Ensembl Fungi	Bcin16g01370.1	Multicellular fungi	Leotiomycetes	"Sclerotiniales"	Sclerotiniaceae	438	AA_kinase	PUA	ProB
	scler_bci2	Ensembl Fungi	Bcin04g00260.1	Multicellular fungi	Leotiomycetes	"Sclerotiniales"	Sclerotiniaceae	449	------	Aldedh	ProA
Rutstroemia sp. NJR-2017a WRK4	scler_rut1	Ensembl Fungi	PQE14962	Multicellular fungi	Leotiomycetes	"Sclerotiniales"	Rutstroemiaceae	600	AA_kinase	PUA	ProB
	scler_rut2	Ensembl Fungi	PQE19477	Multicellular fungi	Leotiomycetes	"Sclerotiniales"	Rutstroemiaceae	449	------	Aldedh	ProA
Sclerotinia borealis F-4128	scler_sbo1	Ensembl Fungi	ESZ89931	Multicellular fungi	Leotiomycetes	“Sclerotiniales”	Sclerotiniaceae	444	AA_kinase	PUA	ProB
	scler_sbo2	Ensembl Fungi	ESZ97387	Multicellular fungi	Leotiomycetes	“Sclerotiniales”	Sclerotiniaceae	449	------	Aldedh	ProA
Serendipita vermifera MAFF 305830	sebac_sve1	Ensembl Fungi	KIM31979	Multicellular fungi	Agaricomycetes	Sebacinales	Sebacinaceae	552	AA_kinase	------	ProB
	sebac_sve2	Ensembl Fungi	KIM33968	Multicellular fungi	Agaricomycetes	Sebacinales	Sebacinaceae	455	------	Aldedh	ProA
Chaetomium globosum CBS 148.51	sorda_cgl1	Ensembl Fungi	EAQ91443	Multicellular fungi	Sordariomycetes	Sordariales	Chaetomiaceae	465	without small C-terminal portion (AA_kinase)	PUA	ProB
	sorda_cgl2	Ensembl Fungi	EAQ92339	Multicellular fungi	Sordariomycetes	Sordariales	Chaetomiaceae	444	------	Aldedh	ProA
Neurospora crassa	sorda_ncr1	Ensembl Fungi	EAA27994	Multicellular fungi	Sordariomycetes	Sordariales	Sordariaceae	468	AA_kinase	PUA	ProB
	sorda_ncr2	Ensembl Fungi	EAA31599	Multicellular fungi	Sordariomycetes	Sordariales	Sordariaceae	445	------	Aldedh	ProA
Podospora anserina S mat+	sorda_pan1	Ensembl Fungi	CAP68886	Multicellular fungi	Sordariomycetes	Sordariales	Lasiosphaeriaceae	531	AA_kinase	PUA	ProB
	sorda_pan2	Ensembl Fungi	CAP72661	Multicellular fungi	Sordariomycetes	Sordariales	Lasiosphaeriaceae	443	------	Aldedh	ProA
Sordaria macrospora k-hell	sorda_sma1	Ensembl Fungi	CCC13974	Multicellular fungi	Sordariomycetes	Sordariales	Sordariaceae	458	AA_kinase	PUA	ProB
	sorda_sma2	Ensembl Fungi	CCC12507	Multicellular fungi	Sordariomycetes	Sordariales	Sordariaceae	446	------	Aldedh	ProA
Thielavia terrestris NRRL 8126	sorda_tte1	Ensembl Fungi	AEO69012	Multicellular fungi	Sordariomycetes	Sordariales	Chaetomiaceae	532	AA_kinase	PUA	ProB
	sorda_tte2	Ensembl Fungi	AEO62311	Multicellular fungi	Sordariomycetes	Sordariales	Chaetomiaceae	446	------	Aldedh	ProA
Thermothelomyces thermophila ATCC 42464	sorda_tth1	Ensembl Fungi	AEO58135	Multicellular fungi	Sordariomycetes	Sordariales	Chaetomiaceae	544	AA_kinase	PUA (only the N-terminal half)	ProB
	sorda_tth2	Ensembl Fungi	AEO55916	Multicellular fungi	Sordariomycetes	Sordariales	Chaetomiaceae	446	------	Aldedh	ProA
Pseudogymnoascus destructans	thele_pde1	Ensembl Fungi	OAF57174	Multicellular fungi	Leotiomycetes	Thelebolales	Thelebolaceae	498	AA_kinase	PUA (Just N-terminal portion)	ProB
	thele_pde2	Ensembl Fungi	OAF58849	Multicellular fungi	Leotiomycetes	Thelebolales	Thelebolaceae	446	------	Aldedh	ProA
Tilletia indica str. DAOM 236416	tille_tin1	Ensembl Fungi	OAJ07445	Multicellular fungi	Exobasidiomycetes	Tilletiales	Tilletiaceae	345	AA_kinase	------	ProB
	tille_tin2	Ensembl Fungi	OAJ00703	Multicellular fungi	Exobasidiomycetes	Tilletiales	Tilletiaceae	506	------	Aldedh	ProA
Phaeoacremonium minimum UCRPA7	togni_pmi2	Ensembl Fungi	EON99912	Multicellular fungi	Sordariomycetes	Togniniales	Togniniaceae	449	------	Aldedh	ProA
Sistotremastrum niveocremeum HHB9708	trech_sni1	Ensembl Fungi	KZS98766	Multicellular fungi	Agaricomycetes	Trechisporales	Hydnodontaceae	498	AA_kinase	PUA (only the N-terminal half)	ProB
	trech_sni2	Ensembl Fungi	KZS94619	Multicellular fungi	Agaricomycetes	Trechisporales	Hydnodontaceae	452	------	Aldedh	ProA
Naematelia encephala str. 68-887.2	treme_nen1	Ensembl Fungi	ORY22700	Multicellular fungi	Tremellomycetes	Tremellales	Tremellaceae	546	AA_kinase	PUA (only the N-terminal half)	ProB
	treme_nen2	Ensembl Fungi	ORY34584	Multicellular fungi	Tremellomycetes	Tremellales	Tremellaceae	449	------	Aldedh	ProA
Umbilicaria pustulata	umbil_upu1	Ensembl Fungi	SLM39409	Multicellular fungi	Eurotiomycetes	Umbilicariales	Umbilicariaceae	471	AA_kinase	PUA	ProB
	umbil_upu2	Ensembl Fungi	SLM35257	Multicellular fungi	Eurotiomycetes	Umbilicariales	Umbilicariaceae	458	------	Aldedh	ProA
Anthracocystis flocculosa PF-1	ustil_afl2	Ensembl Fungi	EPQ29877	Multicellular fungi	Ustilaginomycetes	Ustilaginales	Ustilaginaceae	509	------	Aldedh	ProA
Moesziomyces aphidis DSM 70725	ustil_map1	Ensembl Fungi	ETS63473	Multicellular fungi	Ustilaginomycetes	Ustilaginales	Ustilaginaceae	528	AA_kinase	------	ProB
	ustil_map2	Ensembl Fungi	ETS60752	Multicellular fungi	Ustilaginomycetes	Ustilaginales	Ustilaginaceae	476	------	Aldedh	ProA
Sporisorium reilianum	ustil_sre1	Ensembl Fungi	CBQ67614	Multicellular fungi	Ustilaginomycetes	Ustilaginales	Ustilaginaceae	537	AA_kinase	------	ProB
	ustil_sre2	Ensembl Fungi	CBQ70962	Multicellular fungi	Ustilaginomycetes	Ustilaginales	Ustilaginaceae	480	------	Aldedh	ProA
Testicularia cyperi str. MCA 3645	ustil_tcy1	Ensembl Fungi	PWZ02812	Multicellular fungi	Ustilaginomycetes	Ustilaginales	Anthracoideaceae	564	AA_kinase	------	ProB
	ustil_tcy2	Ensembl Fungi	PWZ01650	Multicellular fungi	Ustilaginomycetes	Ustilaginales	Anthracoideaceae	534	------	Aldedh	ProA
Ustilago maydis	ustil_uma1	Ensembl Fungi	KIS71783	Multicellular fungi	Ustilaginomycetes	Ustilaginales	Ustilaginaceae	544	AA_kinase	------	ProB
	ustil_uma2	Ensembl Fungi	KIS66182	Multicellular fungi	Ustilaginomycetes	Ustilaginales	Ustilaginaceae	481	------	Aldedh	ProA
Verruconis gallopava str. CBS 43764	ventu_vga1	Ensembl Fungi	KIW05913	Multicellular fungi	Dothideomycetes	Venturiales	Sympoventuriaceae	527	AA_kinase	PUA (only the N-terminal halfl)	ProB
	ventu_vga2	Ensembl Fungi	KIW03048	Multicellular fungi	Dothideomycetes	Venturiales	Sympoventuriaceae	484	------	Aldedh	ProA
Endocarpon pusillum Z07020	verru_epu2	Ensembl Fungi	ERF69747	Multicellular fungi	Eurotiomycetes	Verrucariales	Verrucariaceae	451	------	Aldedh	ProA
Wallemia ichthyophaga EXF-994	walle_wic1	Ensembl Fungi	EOR04703	Multicellular fungi	Wallemiomycetes	Wallemiales	Wallemiaceae	472	AA_kinase	PUA (only the N-terminal half)	ProB
	walle_wic2	Ensembl Fungi	EOR01172	Multicellular fungi	Wallemiomycetes	Wallemiales	Wallemiaceae	455	------	Aldedh	ProA
Daldinia sp. EC12	xylar_dal1	Ensembl Fungi	OTB20312	Multicellular fungi	Sordariomycetes	Xylariales	Hypoxylaceae	462	AA_kinase	PUA	ProB
	xylar_dal2	Ensembl Fungi	OTB12449	Multicellular fungi	Sordariomycetes	Xylariales	Hypoxylaceae	449	------	Aldedh	ProA
Eutypa lata UCREL1	xylar_ela1	Ensembl Fungi	EMR70603	Multicellular fungi	Sordariomycetes	Xylariales	Diatrypaceae	508	AA_kinase	PUA	ProB
	xylar_ela2	Ensembl Fungi	EMR69250	Multicellular fungi	Sordariomycetes	Xylariales	Diatrypaceae	450	------	Aldedh	ProA
Hypoxylon sp. CI-4A	xylar_hyp1	Ensembl Fungi	OTB08649	Multicellular fungi	Sordariomycetes	Xylariales	Hypoxylaceae	461	AA_kinase	PUA	ProB
	xylar_hyp2	Ensembl Fungi	OTB07041	Multicellular fungi	Sordariomycetes	Xylariales	Hypoxylaceae	449	------	Aldedh	ProA
Microdochium bolleyi str. J235TASD1	xylar_mbo1	Ensembl Fungi	KXJ97577	Multicellular fungi	Sordariomycetes	Xylariales	Microdochiaceae	461	AA_kinase	PUA	ProB
	xylar_mbo2	Ensembl Fungi	KXJ87629	Multicellular fungi	Sordariomycetes	Xylariales	Microdochiaceae	450	------	Aldedh	ProA
Pseudomassariella vexata str. CBS 129021	xylar_pve1	Ensembl Fungi	ORY59099	Multicellular fungi	Sordariomycetes	Xylariales	Pseudomassariaceae	452	AA_kinase	PUA	ProB
	xylar_pve2	Ensembl Fungi	ORY68746	Multicellular fungi	Sordariomycetes	Xylariales	Pseudomassariaceae	448	------	Aldedh	ProA
Rosellinia necatrix str. W97	xylar_rne1	Ensembl Fungi	GAP89279	Multicellular fungi	Sordariomycetes	Xylariales	Xylariaceae	480	AA_kinase	PUA	ProB
	xylar_rne2	Ensembl Fungi	GAP84658	Multicellular fungi	Sordariomycetes	Xylariales	Xylariaceae	449	------	Aldedh	ProA
Xylona heveae TC161	xylon_xhe1	Ensembl Fungi	KZF24715	Multicellular fungi	Eurotiomycetes	Xylonales	Xylonaceae	453	AA_kinase	PUA	ProB
	xylon_xhe2	Ensembl Fungi	KZF20121	Multicellular fungi	Eurotiomycetes	Xylonales	Xylonaceae	452	------	Aldedh	ProA
Acidiferrobacter thiooxydans	acid__ath1	Ensembl Bacteria	OCX44560	Eubacteria	gammaproteobacteria	Acidiferrobacterales	Acidiferrobacteraceae	371	AA_kinase	PUA	ProB
	acid__ath2	Ensembl Bacteria	OCX44147	Eubacteria	gammaproteobacteria	Acidiferrobacterales	Acidiferrobacteraceae	419	------	Aldedh	ProA
Acidaminococcus fermentans DSM 20731	acida_afe1	Ensembl Bacteria	ADB46636	Eubacteria	Negativicutes	Acidaminococcales	Acidaminococcaceae	381	AA_kinase	PUA	ProB
	acida_afe2	Ensembl Bacteria	ADB46637	Eubacteria	Negativicutes	Acidaminococcales	Acidaminococcaceae	418	------	Aldedh	ProA
Acidithiobacillus caldus	acidi_aca1	Ensembl Bacteria	OFC29605	Eubacteria	Acidithiobacillia	Acidithiobacillales	Acidithiobacillaceae	422	AA_kinase	PUA	ProB
	acidi_aca3	Ensembl Bacteria	OFC29791	Eubacteria	Acidithiobacillia	Acidithiobacillales	Acidithiobacillaceae	379	AA_kinase	PUA	ProB
	acidi_aca4	Ensembl Bacteria	OFC35103	Eubacteria	Acidithiobacillia	Acidithiobacillales	Acidithiobacillaceae	420	------	Aldedh	ProA
Acidithrix ferrooxidans	acidimafe1	Ensembl Bacteria	KJF18860	Eubacteria	Acidimicrobiia	Acidimicrobiales	Acidimicrobiaceae	363	AA_kinase	PUA	ProB
	acidimafe2	Ensembl Bacteria	KJF18859	Eubacteria	Acidimicrobiia	Acidimicrobiales	Acidimicrobiaceae	420	------	Aldedh	ProA
Ferrimicrobium acidiphilum DSM 19497	acidimfac1	Ensembl Bacteria	KJE78062	Eubacteria	Acidimicrobiia	Acidimicrobiales	Acidimicrobiaceae	363	AA_kinase	(without small C-terminal portion) PUA	ProB
	acidimfac2	Ensembl Bacteria	KJE78061	Eubacteria	Acidimicrobiia	Acidimicrobiales	Acidimicrobiaceae	444	------	Aldedh	ProA
Candidatus Koribacter versatilis Ellin345	acido_cko1	Ensembl Bacteria	ABF40269	Eubacteria	Acidobacteria	---	---	258	AA_kinase	-----	ProB
	acido_cko2	Ensembl Bacteria	ABF40270	Eubacteria	Acidobacteria	---	---	409	------	Aldedh	ProA
Flexistipes sinusarabici DSM 4947	acido_fsi1	Ensembl Bacteria	AEI15042	Eubacteria	Acidobacteria	---	---	377	AA_kinase	PUA	ProB
	acido_fsi2	Ensembl Bacteria	AEI15041	Eubacteria	Acidobacteria	---	---	410	------	Aldedh	ProA
Granulicella mallensis MP5ACTX8	acido_gma1	Ensembl Bacteria	AEU38733	Eubacteria	Acidobacteria	Acidobacteriales	Acidobacteriaceae	270	AA_kinase	------	ProB
	acido_gma2	Ensembl Bacteria	AEU38732	Eubacteria	Acidobacteria	Acidobacteriales	Acidobacteriaceae	453	------	Aldedh	ProA
Acidothermus cellulolyticus 11B	acidotace1	Ensembl Bacteria	ABK52532	Eubacteria	Actinomycetes	Acidothermales	Acidothermaceae	393	AA_kinase	PUA	ProB
	acidotace2	Ensembl Bacteria	ABK52534	Eubacteria	Actinomycetes	Acidothermales	Acidothermaceae	445	------	Aldedh	ProA
Actinopolyspora erythraea str. YIM90600	actinoaer1	Ensembl Bacteria	KGI79910	Eubacteria	Actinomycetes	Actinopolysporales	Actinopolysporaceae	378	AA_kinase	PUA	ProB
	actinoaer2	Ensembl Bacteria	KGI81040	Eubacteria	Actinomycetes	Actinopolysporales	Actinopolysporaceae	435	------	Aldedh	ProA
Aeromonas salmonicida	aerom_asa1	Ensembl Bacteria	KTA84327	Eubacteria	gammaproteobacteria	Aeromonadales	Aeromonadaceae	367	AA_kinase	PUA	ProB
	aerom_asa2	Ensembl Bacteria	KTA84328	Eubacteria	gammaproteobacteria	Aeromonadales	Aeromonadaceae	417	------	Aldedh	ProA
Succinatimonas hippei YIT 12066	aerom_shi1	Ensembl Bacteria	EFY07906	Eubacteria	gammaproteobacteria	Aeromonadales	Succinivibrionaceae	368	AA_kinase	PUA	ProB
	aerom_shi2	Ensembl Bacteria	EFY07907	Eubacteria	gammaproteobacteria	Aeromonadales	Succinivibrionaceae	420	------	Aldedh	ProA
Alteromonas macleodii ATCC 27126	alter_ama1	Ensembl Bacteria	AFS39397	Eubacteria	gammaproteobacteria	Alteromonadales	Alteromonadaceae	366	AA_kinase	PUA	ProB
	alter_ama2	Ensembl Bacteria	AFS37283	Eubacteria	gammaproteobacteria	Alteromonadales	Alteromonadaceae	369	AA_kinase	PUA	ProB
	alter_ama3	Ensembl Bacteria	AFS37284	Eubacteria	gammaproteobacteria	Alteromonadales	Alteromonadaceae	415	------	Aldedh	ProA
Colwellia psychrerythraea	alter_cps1	Ensembl Bacteria	KGJ90851	Eubacteria	gammaproteobacteria	Alteromonadales	Colwelliaceae	365	AA_kinase	PUA	ProB
	alter_cps2	Ensembl Bacteria	KGJ90852	Eubacteria	gammaproteobacteria	Alteromonadales	Colwelliaceae	418	------	Aldedh	ProA
Ferrimonas balearica DSM 9799	alter_fba1	Ensembl Bacteria	ADN75119	Eubacteria	gammaproteobacteria	Alteromonadales	Ferrimonadaceae	370	AA_kinase	PUA	ProB
	alter_fba2	Ensembl Bacteria	ADN75120	Eubacteria	gammaproteobacteria	Alteromonadales	Ferrimonadaceae	418	------	Aldedh	ProA
Idiomarina salinarum	alter_isa1	Ensembl Bacteria	KFZ30214	Eubacteria	gammaproteobacteria	Alteromonadales	Idiomarinaceae	370	AA_kinase	PUA	ProB
	alter_isa2	Ensembl Bacteria	KFZ30213	Eubacteria	gammaproteobacteria	Alteromonadales	Idiomarinaceae	416	------	Aldedh	ProA
Moritella viscosa	alter_mvi1	Ensembl Bacteria	CED58603	Eubacteria	gammaproteobacteria	Alteromonadales	Moritellaceae	367	AA_kinase	PUA	ProB
	alter_mvi2	Ensembl Bacteria	CED58604	Eubacteria	gammaproteobacteria	Alteromonadales	Moritellaceae	418	------	Aldedh	ProA
Psychromonas ingrahamii 37	alter_pin1	Ensembl Bacteria	ABM04655	Eubacteria	gammaproteobacteria	Alteromonadales	Psychromonadaceae	378	AA_kinase	PUA	ProB
	alter_pin2	Ensembl Bacteria	ABM04353	Eubacteria	gammaproteobacteria	Alteromonadales	Psychromonadaceae	292	AA_kinase	------	ProB
	alter_pin3	Ensembl Bacteria	ABM04654	Eubacteria	gammaproteobacteria	Alteromonadales	Psychromonadaceae	415	------	Aldedh	ProA
Pseudoalteromonas luteoviolacea	alter_plu1	Ensembl Bacteria	KID57966	Eubacteria	gammaproteobacteria	Alteromonadales	Pseudoalteromonadaceae	372	AA_kinase	PUA	ProB
	alter_plu2	Ensembl Bacteria	KID54919	Eubacteria	gammaproteobacteria	Alteromonadales	Pseudoalteromonadaceae	415	------	Aldedh	ProA
Shewanella baltica BA175	alter_sba1	Ensembl Bacteria	AEG10320	Eubacteria	gammaproteobacteria	Alteromonadales	Shewanellaceae	372	AA_kinase	PUA	ProB
	alter_sba2	Ensembl Bacteria	AEG13439	Eubacteria	gammaproteobacteria	Alteromonadales	Shewanellaceae	366	AA_kinase	PUA	ProB
	alter_sba3	Ensembl Bacteria	AEG10321	Eubacteria	gammaproteobacteria	Alteromonadales	Shewanellaceae	425	------	Aldedh	ProA
	alter_sba4	Ensembl Bacteria	AEG13440	Eubacteria	gammaproteobacteria	Alteromonadales	Shewanellaceae	415	------	Aldedh	ProA
Anaerolinea thermophila UNI-1	anaer_ath1	Ensembl Bacteria	BAJ63253	Eubacteria	Anaerolineae	Anaerolineales	Anaerolineaceae	377	AA_kinase	PUA	ProB
	anaer_ath2	Ensembl Bacteria	BAJ63254	Eubacteria	Anaerolineae	Anaerolineales	Anaerolineaceae	421	------	Aldedh	ProA
Aquifex aeolicus VF5	aquif_aae1	Ensembl Bacteria	AAC07171	Eubacteria	Aquificae	Aquificales	Aquificaceae	356	AA_kinase	PUA	ProB
	aquif_aae2	Ensembl Bacteria	AAC07119	Eubacteria	Aquificae	Aquificales	Aquificaceae	443	------	Aldedh	ProA
hermosulfidibacter takaii ABI70S6	aquif_hta1	Ensembl Bacteria	BAT71346	Eubacteria	Aquificae	Aquificales	---	379	AA_kinase	PUA	ProB
	aquif_hta2	Ensembl Bacteria	BAT71347	Eubacteria	Aquificae	Aquificales	---	418	------	Aldedh	ProA
Hydrogenobacter thermophilus TK-6	aquif_hth1	Ensembl Bacteria	BAI70294	Eubacteria	Aquificae	Aquificales	Aquificaceae	353	AA_kinase	PUA	ProB
	aquif_hth2	Ensembl Bacteria	BAI68504	Eubacteria	Aquificae	Aquificales	Aquificaceae	441	------	Aldedh	ProA
Hydrogenivirga sp. 128-5-R1-1	aquif_hyd1	Ensembl Bacteria	EDP74762	Eubacteria	Aquificae	Aquificales	Aquificaceae	356	AA_kinase	PUA	ProB
	aquif_hyd2	Ensembl Bacteria	EDP72994	Eubacteria	Aquificae	Aquificales	Aquificaceae	245	AA_kinase	-----	ProB
	aquif_hyd3	Ensembl Bacteria	EDP75731	Eubacteria	Aquificae	Aquificales	Aquificaceae	441	------	Aldedh	ProA
	aquif_hyd4	Ensembl Bacteria	EDP74013	Eubacteria	Aquificae	Aquificales	Aquificaceae	447	------	Aldedh	ProA
Persephonella marina EX-H1	aquif_pma1	Ensembl Bacteria	ACO03364	Eubacteria	Aquificae	Aquificales	Hydrogenothermaceae	368	AA_kinase	PUA	ProB
	aquif_pma2	Ensembl Bacteria	ACO04323	Eubacteria	Aquificae	Aquificales	Hydrogenothermaceae	445	------	Aldedh	ProA
Sulfurihydrogenibium azorense Az-Fu1	aquif_saz1	Ensembl Bacteria	ACN98293	Eubacteria	Aquificae	Aquificales	Hydrogenothermaceae	367	AA_kinase	PUA	ProB
	aquif_saz2	Ensembl Bacteria	ACN98859	Eubacteria	Aquificae	Aquificales	Hydrogenothermaceae	446	------	Aldedh	ProA
Alicyclobacillus hesperidum URH17-3-68	baci__ahe1	Ensembl Bacteria	EJY56721	Eubacteria	Bacilli	Bacillales	Alicyclobacillaceae	341	(without small N-terminal portion) AA_kinase	PUA	ProB
	baci__ahe2	Ensembl Bacteria	EJY56719	Eubacteria	Bacilli	Bacillales	Alicyclobacillaceae	432	------	Aldedh	ProA
Bacillus cellulosilyticus DSM 2522	baci__bce1	Ensembl Bacteria	ADU30268	Eubacteria	Bacilli	Bacillales	Bacillaceae	368	AA_kinase	PUA	ProB
	baci__bce2	Ensembl Bacteria	ADU30267	Eubacteria	Bacilli	Bacillales	Bacillaceae	415	------	Aldedh	ProA
Listeria aquatica FSL S10-1188	baci__laq1	Ensembl Bacteria	EUJ17271	Eubacteria	Bacilli	Bacillales	Listeriaceae	273	AA_kinase	------	ProB
	baci__laq2	Ensembl Bacteria	EUJ17272	Eubacteria	Bacilli	Bacillales	Listeriaceae	414	------	Aldedh	ProA
Paenibacillus amylolyticus	baci__pam1	Ensembl Bacteria	GAS82629	Eubacteria	Bacilli	Bacillales	Paenibacillaceae	367	AA_kinase	PUA	ProB
	baci__pam2	Ensembl Bacteria	GAS82630	Eubacteria	Bacilli	Bacillales	Paenibacillaceae	415	------	Aldedh	ProA
Planococcus halocryophilus	baci__pha1	Ensembl Bacteria	ANU13937	Eubacteria	Bacilli	Bacillales	Planococcaceae	261	AA_kinase	------	ProB
	baci__pha2	Ensembl Bacteria	ANU14541	Eubacteria	Bacilli	Bacillales	Planococcaceae	256	AA_kinase	------	ProB
	baci__pha3	Ensembl Bacteria	ANU14540	Eubacteria	Bacilli	Bacillales	Planococcaceae	425	------	Aldedh	ProA
	baci__pha4	Ensembl Bacteria	ANU13936	Eubacteria	Bacilli	Bacillales	Planococcaceae	425	------	Aldedh	ProA
Sporolactobacillus inulinus CASD	baci__sin1	Ensembl Bacteria	KLI03298	Eubacteria	Bacilli	Bacillales	Sporolactobacillaceae	390	AA_kinase	PUA	ProB
	baci__sin2	Ensembl Bacteria	KLI03293	Eubacteria	Bacilli	Bacillales	Sporolactobacillaceae	420	------	Aldedh	ProA
Alistipes finegoldii DSM 17242	bacte_afi1	Ensembl Bacteria	AFL76531	Eubacteria	Bacteroidia	Bacteroidales	Rikenellaceae	363	AA_kinase	PUA	ProB
	bacte_afi2	Ensembl Bacteria	AFL76532	Eubacteria	Bacteroidia	Bacteroidales	Rikenellaceae	416	------	Aldedh	ProA
Bacteroides dorei DSM 17855	bacte_bdo1	Ensembl Bacteria	EEB26294	Eubacteria	Bacteroidia	Bacteroidales	Bacteroidaceae	360	AA_kinase	PUA	ProB
	bacte_bdo2	Ensembl Bacteria	EEB26295	Eubacteria	Bacteroidia	Bacteroidales	Bacteroidaceae	417	------	Aldedh	ProA
Barnesiella viscericola DSM 18177	bacte_bvi1	Ensembl Bacteria	AHF12795	Eubacteria	Bacteroidia	Bacteroidales	Porphyromonadaceae	362	AA_kinase	PUA	ProB
	bacte_bvi2	Ensembl Bacteria	AHF12794	Eubacteria	Bacteroidia	Bacteroidales	Porphyromonadaceae	417	------	Aldedh	ProA
Draconibacterium orientale str. FH5	bacte_dor1	Ensembl Bacteria	AHW59828	Eubacteria	Bacteroidia	Bacteroidales	Draconibacteriaceae	369	AA_kinase	PUA	ProB
	bacte_dor2	Ensembl Bacteria	AHW59827	Eubacteria	Bacteroidia	Bacteroidales	Draconibacteriaceae	416	------	Aldedh	ProA
Fermentimonas caenicola	bacte_fca1	Ensembl Bacteria	CEA15535	Eubacteria	Bacteroidia	Bacteroidales	Porphyromonadaceae	258	AA_kinase	------	ProB
	bacte_fca2	Ensembl Bacteria	CEA15536	Eubacteria	Bacteroidia	Bacteroidales	Porphyromonadaceae	395	------	Aldedh	ProA
Paludibacter propionicigenes WB4	bacte_ppr1	Ensembl Bacteria	ADQ79843	Eubacteria	Bacteroidia	Bacteroidales	Porphyromonadaceae	360	AA_kinase	PUA	ProB
	bacte_ppr2	Ensembl Bacteria	ADQ79842	Eubacteria	Bacteroidia	Bacteroidales	Porphyromonadaceae	419	------	Aldedh	ProA
Paraprevotella xylaniphila YIT 11841	bacte_pxy1	Ensembl Bacteria	EGG55968	Eubacteria	Bacteroidia	Bacteroidales	Prevotellaceae	362	AA_kinase	PUA	ProB
	bacte_pxy2	Ensembl Bacteria	EGG55969	Eubacteria	Bacteroidia	Bacteroidales	Prevotellaceae	416	------	Aldedh	ProA
Beutenbergia cavernae DSM 12333	beute_bca1	Ensembl Bacteria	ACQ79881	Eubacteria	Actinomycetes	Beutenbergiales	Beutenbergiaceae	379	AA_kinase	PUA	ProB
Bifidobacterium animalis	bifid_ban1	Ensembl Bacteria	AIA32346	Eubacteria	Actinomycetes	Bifidobacteriales	Bifidobacteriaceae	377	AA_kinase	PUA	ProB
	bifid_ban2	Ensembl Bacteria	AIA32755	Eubacteria	Actinomycetes	Bifidobacteriales	Bifidobacteriaceae	437	------	Aldedh	ProA
Brevibacterium casei	brevi_bca1	Ensembl Bacteria	KZE20878	Eubacteria	Actinomycetes	Brevibacteriales	Brevibacteriaceae	388	AA_kinase	PUA	ProB
	brevi_bca2	Ensembl Bacteria	KZE20879	Eubacteria	Actinomycetes	Brevibacteriales	Brevibacteriaceae	429	------	Aldedh	ProA
Candidatus Jettenia caeni	broca_cje1	Ensembl Bacteria	GAB64269	Eubacteria	Planctomycetia	Brocadiales	Brocadiaceae	380	AA_kinase	PUA	ProB
	broca_cje2	Ensembl Bacteria	GAB63844	Eubacteria	Planctomycetia	Brocadiales	Brocadiaceae	397	------	Aldedh	ProA
Bordetella pertussis	burkh_bpe1	Ensembl Bacteria	CRE10046	Eubacteria	Betaproteobacteria	Burkholderiales	Alcaligenaceae	378	AA_kinase	PUA	ProB
	burkh_bpe2	Ensembl Bacteria	CRE17982	Eubacteria	Betaproteobacteria	Burkholderiales	Alcaligenaceae	419	------	Aldedh	ProA
Collimonas fungivorans Ter331	burkh_cfu1	Ensembl Bacteria	AEK63719	Eubacteria	Betaproteobacteria	Burkholderiales	Oxalobacteraceae	372	AA_kinase	PUA	ProB
	burkh_cfu2	Ensembl Bacteria	AEK63685	Eubacteria	Betaproteobacteria	Burkholderiales	Oxalobacteraceae	439	------	Aldedh	ProA
Comamonas testosteroni ATCC 11996	burkh_cte1	Ensembl Bacteria	EHN66609	Eubacteria	Betaproteobacteria	Burkholderiales	Comamonadaceae	379	AA_kinase	PUA	ProB
	burkh_cte2	Ensembl Bacteria	EHN67876	Eubacteria	Betaproteobacteria	Burkholderiales	Comamonadaceae	426	------	Aldedh	ProA
Parasutterella excrementihominis YIT 11859	burkh_pex1	Ensembl Bacteria	EGG54101	Eubacteria	Betaproteobacteria	Burkholderiales	Sutterellaceae	376	AA_kinase	PUA	ProB
	burkh_pex2	Ensembl Bacteria	EGG53468	Eubacteria	Betaproteobacteria	Burkholderiales	Sutterellaceae	428	------	Aldedh	ProA
Ralstonia solanacearum	burkh_rso1	Ensembl Bacteria	KEI32655	Eubacteria	Betaproteobacteria	Burkholderiales	Burkholderiaceae	372	AA_kinase	PUA	ProB
	burkh_rso2	Ensembl Bacteria	KEI32906	Eubacteria	Betaproteobacteria	Burkholderiales	Burkholderiaceae	426	------	Aldedh	ProA
Caldilinea aerophila DSM 14535 = NBRC 104270	caldi_cae1	Ensembl Bacteria	BAL98942	Eubacteria	Caldilineae	Caldilineales	Caldilineaceae	360	AA_kinase	PUA	ProB
	caldi_cae2	Ensembl Bacteria	BAL98498	Eubacteria	Caldilineae	Caldilineales	Caldilineaceae	428	------	Aldedh	ProA
Campylobacter jejuni	campy_cje1	Ensembl Bacteria	CEF59100	Eubacteria	Epsilonproteobacteria	Campylobacterales	Campylobacteraceae	251	AA_kinase	------	ProB
	campy_cje2	Ensembl Bacteria	CEF57836	Eubacteria	Epsilonproteobacteria	Campylobacterales	Campylobacteraceae	410	------	Aldedh	ProA
Helicobacter sp. MIT 01-6451	campy_hel1	Ensembl Bacteria	KGI54308	Eubacteria	Epsilonproteobacteria	Campylobacterales	Helicobacteraceae	264	AA_kinase	------	ProB
	campy_hel2	Ensembl Bacteria	KGI54466	Eubacteria	Epsilonproteobacteria	Campylobacterales	Helicobacteraceae	409	------	Aldedh	ProA
Sulfurospirillum deleyianum DSM 6946	campy_sde1	Ensembl Bacteria	ACZ11542	Eubacteria	Epsilonproteobacteria	Campylobacterales	Campylobacteraceae	255	AA_kinase	------	ProB
	campy_sde2	Ensembl Bacteria	ACZ12332	Eubacteria	Epsilonproteobacteria	Campylobacterales	Campylobacteraceae	411	------	Aldedh	ProA
Catenulispora acidiphila DSM 44928	caten_cac1	Ensembl Bacteria	ACU76098	Eubacteria	Actinomycetes	Catenulisporales	Catenulisporaceae	375	AA_kinase	PUA	ProB
	caten_cac2	Ensembl Bacteria	ACU76093	Eubacteria	Actinomycetes	Catenulisporales	Catenulisporaceae	419	------	Aldedh	ProA
Brevundimonas abyssalis TAR-001	caulo_bab1	Ensembl Bacteria	GAD59600	Eubacteria	Alphaproteobacteria	Caulobacterales	Caulobacteraceae	428	AA_kinase	PUA	ProB
	caulo_bab2	Ensembl Bacteria	GAD59601	Eubacteria	Alphaproteobacteria	Caulobacterales	Caulobacteraceae	433	------	Aldedh	ProA
Caulobacter crescentus CB15	caulo_ccr1	Ensembl Bacteria	AAK22301	Eubacteria	Alphaproteobacteria	Caulobacterales	Caulobacteraceae	377	AA_kinase	PUA	ProB
	caulo_ccr2	Ensembl Bacteria	AAK25392	Eubacteria	Alphaproteobacteria	Caulobacterales	Caulobacteraceae	413	------	Aldedh	ProA
Cellulomonas flavigena DSM 20109	cellu_cfl1	Ensembl Bacteria	ADG75171	Eubacteria	Actinomycetes	Cellulomonadales	Cellulomonadaceae	382	AA_kinase	PUA	ProB
	cellu_cfl2	Ensembl Bacteria	ADG75170	Eubacteria	Actinomycetes	Cellulomonadales	Cellulomonadaceae	434	------	Aldedh	ProA
Jonesia denitrificans DSM 20603	cellu_jde1	Ensembl Bacteria	ACV09297	Eubacteria	Actinomycetes	Cellulomonadales	Jonesiaceae	393	AA_kinase	PUA	ProB
	cellu_jde2	Ensembl Bacteria	ACV09293	Eubacteria	Actinomycetes	Cellulomonadales	Jonesiaceae	431	------	Aldedh	ProA
Xylanimonas cellulosilytica DSM 15894	cellu_xce1	Ensembl Bacteria	ACZ31274	Eubacteria	Actinomycetes	Cellulomonadales	Promicromonosporaceae	372	AA_kinase	PUA	ProB
	cellu_xce2	Ensembl Bacteria	ACZ31272	Eubacteria	Actinomycetes	Cellulomonadales	Promicromonosporaceae	430	------	Aldedh	ProA
Cellvibrio japonicus Ueda10	cellv_cja1	Ensembl Bacteria	ACE83955	Eubacteria	gammaproteobacteria	Cellvibrionales	Cellvibrionaceae	379	AA_kinase	PUA	ProB
	cellv_cja2	Ensembl Bacteria	ACE85679	Eubacteria	gammaproteobacteria	Cellvibrionales	Cellvibrionaceae	423	------	Aldedh	ProA
Luminiphilus syltensis NOR5-1B	cellv_lsy1	Ensembl Bacteria	EED36803	Eubacteria	gammaproteobacteria	Cellvibrionales	Halieaceae	368	AA_kinase	PUA	ProB
	cellv_lsy2	Ensembl Bacteria	EED35169	Eubacteria	gammaproteobacteria	Cellvibrionales	Halieaceae	417	------	Aldedh	ProA
Microbulbifer thermotolerans	cellv_mth1	Ensembl Bacteria	AMX01629	Eubacteria	gammaproteobacteria	Cellvibrionales	Microbulbiferaceae	377	AA_kinase	PUA	ProB
	cellv_mth2	Ensembl Bacteria	AMX01902	Eubacteria	gammaproteobacteria	Cellvibrionales	Microbulbiferaceae	426	------	Aldedh	ProA
Zhongshania aliphaticivorans	cellv_zal1	Ensembl Bacteria	AMO67208	Eubacteria	gammaproteobacteria	Cellvibrionales	Spongiibacteraceae	375	AA_kinase	PUA	ProB
	cellv_zal2	Ensembl Bacteria	AMO69535	Eubacteria	gammaproteobacteria	Cellvibrionales	Spongiibacteraceae	418	------	Aldedh	ProA
Chitinivibrio alkaliphilus ACht1	chit__cal1	Ensembl Bacteria	ERP38835	Eubacteria	Chitinivibrionia	Chitinivibrionales	Chitinivibrionaceae	374	AA_kinase	PUA	ProB
	chit__cal2	Ensembl Bacteria	ERP39239	Eubacteria	Chitinivibrionia	Chitinivibrionales	Chitinivibrionaceae	419	------	Aldedh	ProA
Chitinophaga pinensis DSM 2588	chiti_cpi1	Ensembl Bacteria	ACU64216	Eubacteria	Chitinophagia	Chitinophagales	Chitinophagaceae	344	AA_kinase	PUA	ProB
	chiti_cpi2	Ensembl Bacteria	ACU64215	Eubacteria	Chitinophagia	Chitinophagales	Chitinophagaceae	415	------	Aldedh	ProA
Flavihumibacter solisilvae	chiti_fso1	Ensembl Bacteria	KIC94100	Eubacteria	Chitinophagia	Chitinophagales	Chitinophagaceae	344	AA_kinase	PUA (without small C-terminal portion)	ProB
	chiti_fso2	Ensembl Bacteria	KIC94099	Eubacteria	Chitinophagia	Chitinophagales	Chitinophagaceae	414	------	Aldedh	ProA
Niastella koreensis GR20-10	chiti_nko1	Ensembl Bacteria	AEW03512	Eubacteria	Chitinophagia	Chitinophagales	Chitinophagaceae	344	AA_kinase	PUA (without small C-terminal portion)	ProB
	chiti_nko2	Ensembl Bacteria	AEW03513	Eubacteria	Chitinophagia	Chitinophagales	Chitinophagaceae	414	------	Aldedh	ProA
Chitinispirillum alkaliphilum	chitincal1	Ensembl Bacteria	KMQ50560	Eubacteria	Chitinispirillia	Chitinispirillales	Chitinispirillaceae	374	AA_kinase	PUA	ProB
	chitincal2	Ensembl Bacteria	KMQ50466	Eubacteria	Chitinispirillia	Chitinispirillales	Chitinispirillaceae	420	------	Aldedh	ProA
Halothiobacillus neapolitanus c2	chrom_hne1	Ensembl Bacteria	ACX95130	Eubacteria	gammaproteobacteria	Chromatiales	Halothiobacillaceae	390	AA_kinase	PUA	ProB
	chrom_hne2	Ensembl Bacteria	ACX96564	Eubacteria	gammaproteobacteria	Chromatiales	Halothiobacillaceae	425	------	Aldedh	ProA
Nitrosococcus oceani	chrom_noc1	Ensembl Bacteria	KFI21282	Eubacteria	gammaproteobacteria	Chromatiales	Chromatiaceae	375	AA_kinase	PUA	ProB
	chrom_noc2	Ensembl Bacteria	KFI21673	Eubacteria	gammaproteobacteria	Chromatiales	Chromatiaceae	418	------	Aldedh	ProA
Thioalkalivibrio nitratireducens DSM 14787	chrom_tni1	Ensembl Bacteria	AGA31876	Eubacteria	gammaproteobacteria	Chromatiales	Ectothiorhodospiraceae	372	AA_kinase	PUA	ProB
	chrom_tni2	Ensembl Bacteria	AGA34164	Eubacteria	gammaproteobacteria	Chromatiales	Ectothiorhodospiraceae	431	------	Aldedh	ProA
Wenzhouxiangella marina	chrom_wma1	Ensembl Bacteria	AKS41327	Eubacteria	gammaproteobacteria	Chromatiales	Wenzhouxiangellaceae	374	AA_kinase	PUA	ProB
	chrom_wma2	Ensembl Bacteria	AKS41341	Eubacteria	gammaproteobacteria	Chromatiales	Wenzhouxiangellaceae	422	------	Aldedh	ProA
Woeseia oceani	chrom_woc1	Ensembl Bacteria	ANO51825	Eubacteria	gammaproteobacteria	Chromatiales	Woeseiaceae	375	AA_kinase	PUA	ProB
	chrom_woc2	Ensembl Bacteria	ANO51824	Eubacteria	gammaproteobacteria	Chromatiales	Woeseiaceae	426	------	Aldedh	ProA
Desulfurispirillum indicum S5	chrys_din1	Ensembl Bacteria	ADU65898	Eubacteria	Chrysiogenetes	Chrysiogenales	Chrysiogenaceae	378	AA_kinase	PUA	ProB
	chrys_din2	Ensembl Bacteria	ADU65899	Eubacteria	Chrysiogenetes	Chrysiogenales	Chrysiogenaceae	417	------	Aldedh	ProA
Chthoniobacter flavus Ellin428	chtho_cfl1	Ensembl Bacteria	EDY20688	Eubacteria	Spartobacteria	Chthoniobacterales	Chthoniobacteraceae	259	AA_kinase	------	ProB
	chtho_cfl2	Ensembl Bacteria	EDY20689	Eubacteria	Spartobacteria	Chthoniobacterales	Chthoniobacteraceae	420	------	Aldedh	ProA
Terrimicrobium sacchariphilum	chtho_tsa1	Ensembl Bacteria	GAT34134	Eubacteria	Spartobacteria	Chthoniobacterales	Chthoniobacteraceae	257	AA_kinase	------	ProB
	chtho_tsa2	Ensembl Bacteria	GAT31782	Eubacteria	Spartobacteria	Chthoniobacterales	Chthoniobacteraceae	419	------	Aldedh	ProA
Peptoniphilus lacrimalis 315-B	clost_pla1	Ensembl Bacteria	EFA90789	Eubacteria	Clostridia	Clostridiales	Peptoniphilaceae	260	AA_kinase	------	ProB
	clost_pla2	Ensembl Bacteria	EFA90790	Eubacteria	Clostridia	Clostridiales	Peptoniphilaceae	420	------	Aldedh	ProA
Collinsella intestinalis DSM 13280	corio_cin1	Ensembl Bacteria	EEP44567	Eubacteria	Coriobacteriia	Coriobacteriales	Coriobacteriaceae	373	AA_kinase	PUA	ProB
	corio_cin2	Ensembl Bacteria	EEP44566	Eubacteria	Coriobacteriia	Coriobacteriales	Coriobacteriaceae	421	------	Aldedh	ProA
Olsenella profusa F0195	corio_opr1	Ensembl Bacteria	ERL08142	Eubacteria	Coriobacteriia	Coriobacteriales	Atopobiaceae	375	AA_kinase	PUA	ProB
	corio_opr2	Ensembl Bacteria	ERL10662	Eubacteria	Coriobacteriia	Coriobacteriales	Atopobiaceae	429	------	Aldedh	ProA
Corynebacterium diphtheriae	coryn_cdi1	Ensembl Bacteria	CKH08821	Eubacteria	Actinomycetes	Corynebacteriales	Corynebacteriaceae	376	AA_kinase	PUA	ProB
	coryn_cdi2	Ensembl Bacteria	CKH08801	Eubacteria	Actinomycetes	Corynebacteriales	Corynebacteriaceae	430	------	Aldedh	ProA
Lawsonella clevelandensis	coryn_lcl1	Ensembl Bacteria	ALE19738	Eubacteria	Actinomycetes	Corynebacteriales	Lawsonellaceae	367	AA_kinase	PUA	ProB
	coryn_lcl2	Ensembl Bacteria	ALE19353	Eubacteria	Actinomycetes	Corynebacteriales	Lawsonellaceae	416	------	Aldedh	ProA
Mycobacterium arupense str. GUC1	coryn_mar1	Ensembl Bacteria	KKC01380	Eubacteria	Actinomycetes	Corynebacteriales	Mycobacteriaceae	370	AA_kinase	PUA	ProB
	coryn_mar2	Ensembl Bacteria	KKC01374	Eubacteria	Actinomycetes	Corynebacteriales	Mycobacteriaceae	417	------	Aldedh	ProA
Segniliparus rugosus ATCC BAA-974	coryn_sru1	Ensembl Bacteria	EFV13932	Eubacteria	Actinomycetes	Corynebacteriales	Segniliparaceae	370	AA_kinase	(without small C-terminal portion) PUA	ProB
	coryn_sru2	Ensembl Bacteria	EFV14447	Eubacteria	Actinomycetes	Corynebacteriales	Segniliparaceae	430	------	Aldedh	ProA
Tsukamurella pseudospumae	coryn_tps1	Ensembl Bacteria	KXP10848	Eubacteria	Actinomycetes	Corynebacteriales	Tsukamurellaceae	364	AA_kinase	PUA	ProB
	coryn_tps2	Ensembl Bacteria	KXP06622	Eubacteria	Actinomycetes	Corynebacteriales	Tsukamurellaceae	428	------	Aldedh	ProA
Williamsia sp. Leaf354	coryn_wil1	Ensembl Bacteria	KQR98883	Eubacteria	Actinomycetes	Corynebacteriales	Nocardiaceae	370	AA_kinase	PUA	ProB
	coryn_wil2	Ensembl Bacteria	KQR97970	Eubacteria	Actinomycetes	Corynebacteriales	Nocardiaceae	437	------	Aldedh	ProA
Cryptosporangium arvum DSM 44712	crypt_car1	Ensembl Bacteria	EXG80410	Eubacteria	Actinomycetes	Cryptosporangiales	Cryptosporangiaceae	365	AA_kinase	PUA	ProB
	crypt_car2	Ensembl Bacteria	EXG80411	Eubacteria	Actinomycetes	Cryptosporangiales	Cryptosporangiaceae	420	------	Aldedh	ProA
Anditalea andensis	cytop_aan1	Ensembl Bacteria	KEO75517	Eubacteria	Cytophagia	Cytophagales	Cyclobacteriaceae	361	AA_kinase	PUA	ProB
	cytop_aan2	Ensembl Bacteria	KEO75518	Eubacteria	Cytophagia	Cytophagales	Cyclobacteriaceae	415	------	Aldedh	ProA
Cyclobacterium marinum DSM 745	cytop_cma1	Ensembl Bacteria	AEL26948	Eubacteria	Cytophagia	Cytophagales	Cyclobacteriaceae	361	AA_kinase	PUA (without small C-terminal portion)	ProB
	cytop_cma2	Ensembl Bacteria	AEL26947	Eubacteria	Cytophagia	Cytophagales	Cyclobacteriaceae	416	------	Aldedh	ProA
Dyadobacter fermentans DSM 18053	cytop_dfe1	Ensembl Bacteria	ACT95630	Eubacteria	Cytophagia	Cytophagales	Cytophagaceae	347	AA_kinase	PUA	ProB
	cytop_dfe2	Ensembl Bacteria	ACT95631	Eubacteria	Cytophagia	Cytophagales	Cytophagaceae	416	------	Aldedh	ProA
Pontibacter korlensis str. X14-1T	cytop_pko1	Ensembl Bacteria	AKD04505	Eubacteria	Cytophagia	Cytophagales	Hymenobacteraceae	363	AA_kinase	PUA	ProB
	cytop_pko2	Ensembl Bacteria	AKD04506	Eubacteria	Cytophagia	Cytophagales	Hymenobacteraceae	415	------	Aldedh	ProA
Roseivirga ehrenbergii	cytop_reh1	Ensembl Bacteria	KYG71707	Eubacteria	Cytophagia	Cytophagales	Flammeovirgaceae	259	AA_kinase	------	ProB
	cytop_reh2	Ensembl Bacteria	KYG71708	Eubacteria	Cytophagia	Cytophagales	Flammeovirgaceae	399	------	Aldedh	ProA
Spirosoma radiotolerans	cytop_sra1	Ensembl Bacteria	AKD58347	Eubacteria	Cytophagia	Cytophagales	Cytophagaceae	344	AA_kinase	PUA	ProB
	cytop_sra2	Ensembl Bacteria	AKD54450	Eubacteria	Cytophagia	Cytophagales	Cytophagaceae	416	------	Aldedh	ProA
Denitrovibrio acetiphilus DSM 12809	defer_dac1	Ensembl Bacteria	ADD68652	Eubacteria	Deferribacteres	Deferribacterales	Deferribacteraceae	380	AA_kinase	PUA	ProB
	defer_dac2	Ensembl Bacteria	ADD68651	Eubacteria	Deferribacteres	Deferribacterales	Deferribacteraceae	411	------	Aldedh	ProA
Deferribacter desulfuricans SSM1	defer_dde1	Ensembl Bacteria	BAI80844	Eubacteria	Deferribacteres	Deferribacterales	Deferribacteraceae	380	AA_kinase	PUA	ProB
	defer_dde2	Ensembl Bacteria	BAI80843	Eubacteria	Deferribacteres	Deferribacterales	Deferribacteraceae	413	------	Aldedh	ProA
Mucispirillum schaedleri ASF457	defer_msc1	Ensembl Bacteria	ESJ97486	Eubacteria	Deferribacteres	Deferribacterales	Deferribacteraceae	373	AA_kinase	PUA	ProB
	defer_msc2	Ensembl Bacteria	ESJ97487	Eubacteria	Deferribacteres	Deferribacterales	Deferribacteraceae	413	------	Aldedh	ProA
Dehalococcoides mccartyi str. 11a	dehal_dmc1	Ensembl Bacteria	KSV17666	Eubacteria	Dehalococcoidia	Dehalococcoidales	Dehalococcoidaceae	373	AA_kinase	PUA	ProB
	dehal_dmc2	Ensembl Bacteria	KSV17672	Eubacteria	Dehalococcoidia	Dehalococcoidales	Dehalococcoidaceae	424	------	Aldedh	ProA
Deinococcus puniceus	deino_dpu1	Ensembl Bacteria	ANE43794	Eubacteria	Deinococci	Deinococcales	Deinococcaceae	363	AA_kinase	PUA	ProB
	deino_dpu2	Ensembl Bacteria	ANE44018	Eubacteria	Deinococci	Deinococcales	Deinococcaceae	438	------	Aldedh	ProA
Truepera radiovictrix DSM 17093	deino_tra1	Ensembl Bacteria	ADI13467	Eubacteria	Deinococci	Deinococcales	Trueperaceae	371	AA_kinase	PUA	ProB
	deino_tra2	Ensembl Bacteria	ADI14493	Eubacteria	Deinococci	Deinococcales	Trueperaceae	421	------	Aldedh	ProA
Candidatus Entotheonella sp. TSY2	delta_cen1	Ensembl Bacteria	ETW98475	Eubacteria	Deltaproteobacteria	---	---	376	AA_kinase	PUA	ProB
	delta_cen2	Ensembl Bacteria	ETX09055	Eubacteria	Deltaproteobacteria	---	---	443	------	Aldedh	ProA
Dermabacter hominis 1368	derm__dho1	Ensembl Bacteria	KDS93193	Eubacteria	Actinomycetes	Dermabacterales	Dermabacteraceae	390	AA_kinase	PUA	ProB
	derm__dho2	Ensembl Bacteria	KDS93194	Eubacteria	Actinomycetes	Dermabacterales	Dermabacteraceae	426	------	Aldedh	ProA
Austwickia chelonae NBRC 105200	derma_ach1	Ensembl Bacteria	GAB76498	Eubacteria	Actinomycetes	Dermatophilales	Dermatophilaceae	378	AA_kinase	PUA	ProB
	derma_ach2	Ensembl Bacteria	GAB76497	Eubacteria	Actinomycetes	Dermatophilales	Dermatophilaceae	640	------	Aldedh	ProA
Dermacoccus nishinomiyaensis	derma_dni1	Ensembl Bacteria	AIF41115	Eubacteria	Actinomycetes	Dermatophilales	Dermacoccaceae	365	AA_kinase	PUA	ProB
	derma_dni2	Ensembl Bacteria	AIF41111	Eubacteria	Actinomycetes	Dermatophilales	Dermacoccaceae	423	------	Aldedh	ProA
Intrasporangium calvum DSM 43043	derma_ica1	Ensembl Bacteria	ADU47913	Eubacteria	Actinomycetes	Dermatophilales	Intrasporangiaceae	370	AA_kinase	PUA	ProB
	derma_ica2	Ensembl Bacteria	ADU47921	Eubacteria	Actinomycetes	Dermatophilales	Intrasporangiaceae	427	------	Aldedh	ProA
Bilophila sp. 4_1_30	desu__bil1	Ensembl Bacteria	EGW43144	Eubacteria	Deltaproteobacteria	Desulfovibrionales	Desulfovibrionaceae	382	AA_kinase	PUA	ProB
	desu__bil2	Ensembl Bacteria	EGW43303	Eubacteria	Deltaproteobacteria	Desulfovibrionales	Desulfovibrionaceae	422	------	Aldedh	ProA
Desulfoplanes formicivorans	desu__dfo1	Ensembl Bacteria	GAU07734	Eubacteria	Deltaproteobacteria	Desulfovibrionales	Desulfomicrobiaceae	387	AA_kinase	PUA	ProB
	desu__dfo2	Ensembl Bacteria	GAU07693	Eubacteria	Deltaproteobacteria	Desulfovibrionales	Desulfomicrobiaceae	419	------	Aldedh	ProA
Desulfonatronospira thiodismutans ASO3-1	desu__dth1	Ensembl Bacteria	EFI35969	Eubacteria	Deltaproteobacteria	Desulfovibrionales	Desulfohalobiaceae	382	AA_kinase	PUA	ProB
	desu__dth2	Ensembl Bacteria	EFI35646	Eubacteria	Deltaproteobacteria	Desulfovibrionales	Desulfohalobiaceae	419	------	Aldedh	ProA
Desulfurobacterium thermolithotrophum DSM 11699	desul_dth1	Ensembl Bacteria	ADY72925	Eubacteria	Aquificae	Desulfurobacteriales	Desulfurobacteriaceae	354	AA_kinase	PUA (without small C-terminal portion)	ProB
	desul_dth2	Ensembl Bacteria	ADY73696	Eubacteria	Aquificae	Desulfurobacteriales	Desulfurobacteriaceae	415	------	Aldedh	ProA
Thermovibrio ammonificans HB-1	desul_tam1	Ensembl Bacteria	ADU97275	Eubacteria	Aquificae	Desulfurobacteriales	Desulfurobacteriaceae	352	AA_kinase	PUA (without small C-terminal portion)	ProB
	desul_tam2	Ensembl Bacteria	ADU97569	Eubacteria	Aquificae	Desulfurobacteriales	Desulfurobacteriaceae	416	------	Aldedh	ProA
Dethiosulfatarculus sandiegensis	desulfdsa1	Ensembl Bacteria	KIX11364	Eubacteria	Deltaproteobacteria	Desulfarculales	Desulfarculaceae	387	AA_kinase	PUA	ProB
	desulfdsa2	Ensembl Bacteria	KIX11363	Eubacteria	Deltaproteobacteria	Desulfarculales	Desulfarculaceae	418	------	Aldedh	ProA
Dictyoglomus thermophilum H-6-12	dicty_dth1	Ensembl Bacteria	ACI19614	Eubacteria	Dictyoglomia	Dictyoglomales	Dictyoglomaceae	371	AA_kinase	PUA	ProB
	dicty_dth2	Ensembl Bacteria	ACI19199	Eubacteria	Dictyoglomia	Dictyoglomales	Dictyoglomaceae	415	------	Aldedh	ProA
Dictyoglomus turgidum DSM 6724	dicty_dtu1	Ensembl Bacteria	ACK42115	Eubacteria	Dictyoglomia	Dictyoglomales	Dictyoglomaceae	371	AA_kinase	PUA	ProB
	dicty_dtu2	Ensembl Bacteria	ACK42577	Eubacteria	Dictyoglomia	Dictyoglomales	Dictyoglomaceae	415	------	Aldedh	ProA
Eggerthella lenta DSM 2243	egger_ele1	Ensembl Bacteria	ACV55974	Eubacteria	Coriobacteriia	Eggerthellales	Eggerthellaceae	382	AA_kinase	PUA	ProB
	egger_ele2	Ensembl Bacteria	ACV55973	Eubacteria	Coriobacteriia	Eggerthellales	Eggerthellaceae	425	------	Aldedh	ProA
Slackia exigua ATCC 700122	egger_sex1	Ensembl Bacteria	EEZ61266	Eubacteria	Coriobacteriia	Eggerthellales	Eggerthellaceae	366	AA_kinase	PUA	ProB
	egger_sex2	Ensembl Bacteria	EEZ61265	Eubacteria	Coriobacteriia	Eggerthellales	Eggerthellaceae	433	------	Aldedh	ProA
Elusimicrobium minutum Pei191	elusi_emi1	Ensembl Bacteria	ACC98931	Eubacteria	Elusimicrobia	Elusimicrobiales	Elusimicrobiaceae	270	AA_kinase	------	ProB
	elusi_emi2	Ensembl Bacteria	ACC98932	Eubacteria	Elusimicrobia	Elusimicrobiales	Elusimicrobiaceae	415	------	Aldedh	ProA
Endomicrobium proavitum	endom_epr1	Ensembl Bacteria	AKL98200	Eubacteria	Endomicrobia	Endomicrobiales	Endomicrobiaceae	362	AA_kinase	PUA	ProB
	endom_epr2	Ensembl Bacteria	AKL98382	Eubacteria	Endomicrobia	Endomicrobiales	Endomicrobiaceae	421	------	Aldedh	ProA
Erwinia amylovora Ea356	enter_eam1	Ensembl Bacteria	CCO77741	Eubacteria	Gammaproteobacteria	Enterobacterales	Erwiniaceae	367	AA_kinase	PUA	ProB
	enter_eam2	Ensembl Bacteria	CCO77742	Eubacteria	Gammaproteobacteria	Enterobacterales	Erwiniaceae	417	------	Aldedh	ProA
Escherichia coli str. K-12 substr. MG1655	enter_eco1	Ensembl Bacteria	AAC73346	Eubacteria	Gammaproteobacteria	Enterobacterales	Enterobacteriaceae	367	AA_kinase	PUA	ProB
	enter_eco2	Ensembl Bacteria	AAC73347	Eubacteria	Gammaproteobacteria	Enterobacterales	Enterobacteriaceae	417	------	Aldedh	ProA
Hafnia alvei FB1	enter_hal1	Ensembl Bacteria	AIU73951	Eubacteria	Gammaproteobacteria	Enterobacterales	Hafniaceae	367	AA_kinase	PUA	ProB
	enter_hal2	Ensembl Bacteria	AIU73950	Eubacteria	Gammaproteobacteria	Enterobacterales	Hafniaceae	417	------	Aldedh	ProA
Morganella morganii subsp. morganii KT	enter_mmo1	Ensembl Bacteria	AGG30329	Eubacteria	Gammaproteobacteria	Enterobacterales	Morganellaceae	367	AA_kinase	PUA	ProB
	enter_mmo2	Ensembl Bacteria	AGG30330	Eubacteria	Gammaproteobacteria	Enterobacterales	Morganellaceae	417	------	Aldedh	ProA
Pectobacterium betavasculorum	enter_pbe1	Ensembl Bacteria	KFX14709	Eubacteria	Gammaproteobacteria	Enterobacterales	Pectobacteriaceae	367	AA_kinase	PUA	ProB
	enter_pbe2	Ensembl Bacteria	KFX14708	Eubacteria	Gammaproteobacteria	Enterobacterales	Pectobacteriaceae	417	------	Aldedh	ProA
Pragia fontium str. 24613	enter_pfo1	Ensembl Bacteria	AKJ42801	Eubacteria	Gammaproteobacteria	Enterobacterales	Budviciaceae	367	AA_kinase	PUA	ProB
	enter_pfo2	Ensembl Bacteria	AKJ42800	Eubacteria	Gammaproteobacteria	Enterobacterales	Budviciaceae	417	------	Aldedh	ProA
Yersinia enterocolitica	enter_yen1	Ensembl Bacteria	KGA79713	Eubacteria	Gammaproteobacteria	Enterobacterales	Yersiniaceae	367	AA_kinase	PUA	ProB
	enter_yen2	Ensembl Bacteria	KGA79679	Eubacteria	Gammaproteobacteria	Enterobacterales	Yersiniaceae	417	------	Aldedh	ProA
Erysipelothrix rhusiopathiae ATCC 19414	erys__erh1	Ensembl Bacteria	EFY08513	Eubacteria	Erysipelotrichia	Erysipelotrichales	Erysipelotrichaceae	289	AA_kinase	------	ProB
	erys__erh2	Ensembl Bacteria	EFY08512	Eubacteria	Erysipelotrichia	Erysipelotrichales	Erysipelotrichaceae	410	------	Aldedh	ProA
Kandleria vitulina DSM 20405	erys__kvi1	Ensembl Bacteria	KRN50976	Eubacteria	Erysipelotrichia	Erysipelotrichales	Erysipelotrichaceae	392	AA_kinase	PUA	ProB
	erys__kvi2	Ensembl Bacteria	KRN50270	Eubacteria	Erysipelotrichia	Erysipelotrichales	Erysipelotrichaceae	423	------	Aldedh	ProA
Clostridium botulinum	eubac_cbo1	Ensembl Bacteria	KFX57769	Eubacteria	Clostridia	Eubacteriales	Clostridiaceae	269	AA_kinase	------	ProB
	eubac_cbo2	Ensembl Bacteria	KFX57770	Eubacteria	Clostridia	Eubacteriales	Clostridiaceae	414	------	Aldedh	ProA
Eubacterium limosum KIST612	eubac_eli1	Ensembl Bacteria	ADO37042	Eubacteria	Clostridia	Eubacteriales	Eubacteriaceae	278	AA_kinase	------	ProB
	eubac_eli2	Ensembl Bacteria	ADO35651	Eubacteria	Clostridia	Eubacteriales	Eubacteriaceae	433	------	Aldedh	ProA
Lachnoclostridium phytofermentans ISDg	eubac_lph1	Ensembl Bacteria	ABX42964	Eubacteria	Clostridia	Eubacteriales	Lachnospiraceae	282	AA_kinase	------	ProB
	eubac_lph2	Ensembl Bacteria	ABX42961	Eubacteria	Clostridia	Eubacteriales	Lachnospiraceae	415	------	Aldedh	ProA
Ruminococcus albus 7	eubac_ral1	Ensembl Bacteria	ADU23420	Eubacteria	Clostridia	Eubacteriales	Oscillospiraceae	284	AA_kinase	------	ProB
	eubac_ral2	Ensembl Bacteria	ADU23416	Eubacteria	Clostridia	Eubacteriales	Oscillospiraceae	416	------	Aldedh	ProA
Fibrobacter succinogenes subsp. succinogenes S85	fibro_fsu1	Ensembl Bacteria	ADL26982	Eubacteria	Fibrobacteres	Fibrobacterales	Fibrobacteraceae	379	AA_kinase	PUA	ProB
	fibro_fsu2	Ensembl Bacteria	ADL27153	Eubacteria	Fibrobacteres	Fibrobacterales	Fibrobacteraceae	423	------	Aldedh	ProA
Algibacter alginolytica	flavo_aal1	Ensembl Bacteria	ALJ06781	Eubacteria	Flavobacteriia	Flavobacteriales	Flavobacteriaceae	253	AA_kinase	------	ProB
	flavo_aal2	Ensembl Bacteria	ALJ04554	Eubacteria	Flavobacteriia	Flavobacteriales	Flavobacteriaceae	256	AA_kinase	------	ProB
	flavo_aal3	Ensembl Bacteria	ALJ04975	Eubacteria	Flavobacteriia	Flavobacteriales	Flavobacteriaceae	397	------	Aldedh	ProA
Formosa agariphila KMM 3901	flavo_fag1	Ensembl Bacteria	CDF80044	Eubacteria	Flavobacteriia	Flavobacteriales	Flavobacteriaceae	242	AA_kinase	-----	ProB
	flavo_fag2	Ensembl Bacteria	CDF80045	Eubacteria	Flavobacteriia	Flavobacteriales	Flavobacteriaceae	399	------	Aldedh	ProA
Owenweeksia hongkongensis DSM 17368	flavo_oho1	Ensembl Bacteria	AEV32681	Eubacteria	Flavobacteriia	Flavobacteriales	Flavobacteriaceae	261	AA_kinase	------	ProB
	flavo_oho2	Ensembl Bacteria	AEV32683	Eubacteria	Flavobacteriia	Flavobacteriales	Flavobacteriaceae	399	------	Aldedh	ProA
Zhouia amylolytica AD3	flavo_zam1	Ensembl Bacteria	ETN95609	Eubacteria	Flavobacteriia	Flavobacteriales	Flavobacteriaceae	257	AA_kinase	------	ProB
	flavo_zam2	Ensembl Bacteria	ETN95608	Eubacteria	Flavobacteriia	Flavobacteriales	Flavobacteriaceae	399	------	Aldedh	ProA
Desulfatibacillum alkenivorans AK-01	fobac_dal1	Ensembl Bacteria	ACL05802	Eubacteria	Deltaproteobacteria	Desulfobacterales	Desulfobacteraceae	396	AA_kinase	PUA	ProB
	fobac_dal2	Ensembl Bacteria	ACL05803	Eubacteria	Deltaproteobacteria	Desulfobacterales	Desulfobacteraceae	418	------	Aldedh	ProA
Desulfobulbus propionicus DSM 2032	fobac_dpr1	Ensembl Bacteria	ADW17257	Eubacteria	Deltaproteobacteria	Desulfobacterales	Desulfobulbaceae	391	AA_kinase	PUA	ProB
	fobac_dpr2	Ensembl Bacteria	ADW17258	Eubacteria	Deltaproteobacteria	Desulfobacterales	Desulfobulbaceae	422	------	Aldedh	ProA
Frankia sp. BMG5.1	frank_fra1	Ensembl Bacteria	KLL11506	Eubacteria	Actinomycetes	Frankiales	Frankiaceae	372	AA_kinase	PUA	ProB
	frank_fra2	Ensembl Bacteria	KLL11619	Eubacteria	Actinomycetes	Frankiales	Frankiaceae	419	------	Aldedh	ProA
Hippea maritima DSM 10411	furel_hma1	Ensembl Bacteria	AEA33266	Eubacteria	Deltaproteobacteria	Desulfurellales	Desulfurellaceae	376	AA_kinase	PUA	ProB
	furel_hma2	Ensembl Bacteria	AEA33265	Eubacteria	Deltaproteobacteria	Desulfurellales	Desulfurellaceae	418	------	Aldedh	ProA
Desulfuromonas acetoxidans DSM 684	furom_dac1	Ensembl Bacteria	EAT14595	Eubacteria	Deltaproteobacteria	Desulfuromonales	Desulfuromonaceae	388	AA_kinase	PUA	ProB
	furom_dac2	Ensembl Bacteria	EAT14596	Eubacteria	Deltaproteobacteria	Desulfuromonales	Desulfuromonaceae	418	------	Aldedh	ProA
Geobacter uraniireducens Rf4	furom_gur1	Ensembl Bacteria	ABQ28275	Eubacteria	Deltaproteobacteria	Desulfuromonales	Geobacteraceae	390	AA_kinase	PUA	ProB
	furom_gur2	Ensembl Bacteria	ABQ28274	Eubacteria	Deltaproteobacteria	Desulfuromonales	Geobacteraceae	418	------	Aldedh	ProA
Ilyobacter polytropus DSM 2926	fusob_ipo1	Ensembl Bacteria	ADO81959	Eubacteria	Fusobacteria	Fusobacteriales	Fusobacteriaceae	377	AA_kinase	PUA	ProB
	fusob_ipo2	Ensembl Bacteria	ADO81960	Eubacteria	Fusobacteria	Fusobacteriales	Fusobacteriaceae	415	------	Aldedh	ProA
Leptotrichia buccalis C-1013-b	fusob_lbu1	Ensembl Bacteria	ACV39910	Eubacteria	Fusobacteria	Fusobacteriales	Leptotrichiaceae	380	AA_kinase	PUA	ProB
	fusob_lbu2	Ensembl Bacteria	ACV39909	Eubacteria	Fusobacteria	Fusobacteriales	Leptotrichiaceae	418	------	Aldedh	ProA
Sebaldella termitidis ATCC 33386	fusob_ste1	Ensembl Bacteria	ACZ09649	Eubacteria	Fusobacteria	Fusobacteriales	Fusobacteriaceae	373	AA_kinase	PUA	ProB
	fusob_ste3	Ensembl Bacteria	ACZ09648	Eubacteria	Fusobacteria	Fusobacteriales	Fusobacteriaceae	420	------	Aldedh	ProA
Gemmatimonas aurantiaca T-27	gemma_gau1	Ensembl Bacteria	BAH40299	Eubacteria	Gemmatimonadetes	Gemmatimonadales	Gemmatimonadaceae	273	AA_kinase	------	ProB
	gemma_gau2	Ensembl Bacteria	BAH40300	Eubacteria	Gemmatimonadetes	Gemmatimonadales	Gemmatimonadaceae	423	------	Aldedh	ProA
Blastococcus saxobsidens DD2	geode_bsa1	Ensembl Bacteria	CCG02481	Eubacteria	Actinomycetes	Geodermatophilales	Geodermatophilaceae	378	AA_kinase	PUA	ProB
	geode_bsa2	Ensembl Bacteria	CCG02487	Eubacteria	Actinomycetes	Geodermatophilales	Geodermatophilaceae	417	------	Aldedh	ProA
Geodermatophilus obscurus DSM 43160	geode_gob1	Ensembl Bacteria	ADB74310	Eubacteria	Actinomycetes	Geodermatophilales	Geodermatophilaceae	373	AA_kinase	PUA	ProB
	geode_gob2	Ensembl Bacteria	ADB74322	Eubacteria	Actinomycetes	Geodermatophilales	Geodermatophilaceae	417	------	Aldedh	ProA
Devosia insulae DS-56	hypho_din1	Ensembl Bacteria	OEO29343	Eubacteria	Alphaproteobacteria	Hyphomicrobiales	Hyphomicrobiaceae	378	AA_kinase	PUA	ProB
	hypho_din2	Ensembl Bacteria	OEO29342	Eubacteria	Alphaproteobacteria	Hyphomicrobiales	Hyphomicrobiaceae	430	------	Aldedh	ProA
Ilumatobacter coccineus YM16-304	iamia_ico1	Ensembl Bacteria	BAN02658	Eubacteria	Acidimicrobiia	Iamiales	Ilumatobacteraceae	368	AA_kinase	PUA	ProB
Melioribacter roseus P3M-2	ignav_mro1	Ensembl Bacteria	AFN74519	Eubacteria	Ignavibacteria	Ignavibacteriales	Melioribacteraceae	377	AA_kinase	PUA	ProB
	ignav_mro2	Ensembl Bacteria	AFN74518	Eubacteria	Ignavibacteria	Ignavibacteriales	Melioribacteraceae	420	------	Aldedh	ProA
Kiloniella spongiae str. MEBiC09566	kilon_ksp1	Ensembl Bacteria	KLN59953	Eubacteria	Alphaproteobacteria	Kiloniellales	Kiloniellaceae	382	AA_kinase	PUA	ProB
	kilon_ksp2	Ensembl Bacteria	KLN59954	Eubacteria	Alphaproteobacteria	Kiloniellales	Kiloniellaceae	419	------	Aldedh	ProA
Angustibacter sp. Root456	kineo_ang1	Ensembl Bacteria	KQX68855	Eubacteria	Actinomycetes	Kineosporiales	Kineosporiaceae	377	AA_kinase	PUA	ProB
	kineo_ang2	Ensembl Bacteria	KQX68896	Eubacteria	Actinomycetes	Kineosporiales	Kineosporiaceae	431	------	Aldedh	ProA
Kineococcus radiotolerans SRS30216 = ATCC BAA-149	kineo_kra1	Ensembl Bacteria	ABS04917	Eubacteria	Actinomycetes	Kineosporiales	Kineosporiaceae	382	AA_kinase	PUA	ProB
	kineo_kra2	Ensembl Bacteria	ABS04915	Eubacteria	Actinomycetes	Kineosporiales	Kineosporiaceae	432	------	Aldedh	ProA
Kosmotoga arenicorallina S304	kosmo_kar1	Ensembl Bacteria	OAA31560	Eubacteria	Thermotogae	Kosmotogales	Kosmotogaceae	354	AA_kinase	PUA	ProB
	kosmo_kar2	Ensembl Bacteria	OAA31559	Eubacteria	Thermotogae	Kosmotogales	Kosmotogaceae	413	------	Aldedh	ProA
Ktedonobacter racemifer DSM 44963	ktedo_kra1	Ensembl Bacteria	EFH82399	Eubacteria	Ktedobacteria	Ktedonobacterales	Ktedobacteraceae	380	AA_kinase	PUA	ProB
	ktedo_kra2	Ensembl Bacteria	EFH82400	Eubacteria	Ktedobacteria	Ktedonobacterales	Ktedobacteraceae	425	------	Aldedh	ProA
Legionella birminghamensis	legio_lbi1	Ensembl Bacteria	KTC66740	Eubacteria	gammaproteobacteria	Legionellales	Legionellaceae	355	AA_kinase	PUA	ProB
	legio_lbi2	Ensembl Bacteria	KTC66739	Eubacteria	gammaproteobacteria	Legionellales	Legionellaceae	418	------	Aldedh	ProA
Tatlockia micdadei	legio_tmi1	Ensembl Bacteria	CEG62319	Eubacteria	gammaproteobacteria	Legionellales	Legionellaceae	356	AA_kinase	PUA	ProB
	legio_tmi2	Ensembl Bacteria	CEG62318	Eubacteria	gammaproteobacteria	Legionellales	Legionellaceae	419	------	Aldedh	ProA
Lentisphaera araneosa HTCC2155	lenti_lar1	Ensembl Bacteria	EDM26722	Eubacteria	Lentisphaerae	Lentisphaerales	Lentisphaeraceae	381	AA_kinase	PUA	ProB
	lenti_lar2	Ensembl Bacteria	EDM26723	Eubacteria	Lentisphaerae	Lentisphaerales	Lentisphaeraceae	418	------	Aldedh	ProA
Leptonema illini DSM 21528	lepto_lil1	Ensembl Bacteria	EHQ08650	Eubacteria	Spirochaetia	Leptospiriales	Leptospiraceae	375	AA_kinase	PUA	ProB
	lepto_lil2	Ensembl Bacteria	EHQ06914	Eubacteria	Spirochaetia	Leptospiriales	Leptospiraceae	429	------	Aldedh	ProA
Leptospira interrogans	lepto_lin1	Ensembl Bacteria	KPA30511	Eubacteria	Spirochaetia	Leptospiriales	Leptospiraceae	290	AA_kinase	------	ProB
	lepto_lin2	Ensembl Bacteria	KPA30510	Eubacteria	Spirochaetia	Leptospiriales	Leptospiraceae	416	------	Aldedh	ProA
Rhodanobacter denitrificans	lysob_rde1	Ensembl Bacteria	EIM02828	Eubacteria	gammaproteobacteria	Lysobacterales	Rhodanobacteraceae	395	AA_kinase	PUA	ProB
	lysob_rde2	Ensembl Bacteria	EIM02829	Eubacteria	gammaproteobacteria	Lysobacterales	Rhodanobacteraceae	420	------	Aldedh	ProA
Xanthomonas perforans	lysob_xpe1	Ensembl Bacteria	KLD24739	Eubacteria	gammaproteobacteria	Lysobacterales	Lysobacteraceae	384	AA_kinase	PUA	ProB
	lysob_xpe2	Ensembl Bacteria	KLD24740	Eubacteria	gammaproteobacteria	Lysobacterales	Lysobacteraceae	414	------	Aldedh	ProA
Magnetococcus marinus MC-1	magne_mma1	Ensembl Bacteria	ABK45835	Eubacteria	Alphaproteobacteria	Magnetococcales	Magnetococcaceae	377	AA_kinase	PUA	ProB
	magne_mma2	Ensembl Bacteria	ABK45834	Eubacteria	Alphaproteobacteria	Magnetococcales	Magnetococcaceae	423	------	Aldedh	ProA
Geofilum rubicundum JCM 15548	marin_gru1	Ensembl Bacteria	GAO29080	Eubacteria	Bacteroidia	Marinilabiliales	Marinilabiliaceae	367	AA_kinase	PUA	ProB
	marin_gru2	Ensembl Bacteria	GAO29081	Eubacteria	Bacteroidia	Marinilabiliales	Marinilabiliaceae	399	------	Aldedh	ProA
Sunxiuqinia dokdonensis	marin_sdo1	Ensembl Bacteria	KOH46521	Eubacteria	Bacteroidia	Marinilabiliales	Prolixibacteraceae	363	AA_kinase	PUA (without small C-terminal portion)	ProB
	marin_sdo2	Ensembl Bacteria	KOH46520	Eubacteria	Bacteroidia	Marinilabiliales	Prolixibacteraceae	416	------	Aldedh	ProA
Saccharicrinis fermentans DSM 9555	marin_sfe1	Ensembl Bacteria	GAF04899	Eubacteria	Bacteroidia	Marinilabiliales	Marinilabiliaceae	345	AA_kinase	PUA	ProB
	marin_sfe2	Ensembl Bacteria	GAF04900	Eubacteria	Bacteroidia	Marinilabiliales	Marinilabiliaceae	416	------	Aldedh	ProA
Mariprofundus ferrooxydans	marip_mfe1	Ensembl Bacteria	KON47225	Eubacteria	Zetaproteobacteria	Mariprofundales	Mariprofundaceae	386	AA_kinase	PUA	ProB
	marip_mfe2	Ensembl Bacteria	KON47226	Eubacteria	Zetaproteobacteria	Mariprofundales	Mariprofundaceae	423	------	Aldedh	ProA
Methylomonas methanica MC09	methy_mme1	Ensembl Bacteria	AEG01706	Eubacteria	gammaproteobacteria	Methylococcales	Methylococcaceae	373	AA_kinase	PUA	ProB
	methy_mme2	Ensembl Bacteria	AEG00031	Eubacteria	gammaproteobacteria	Methylococcales	Methylococcaceae	419	------	Aldedh	ProA
	methy_mme3	Ensembl Bacteria	AEG02946	Eubacteria	gammaproteobacteria	Methylococcales	Methylococcaceae	417	------	Aldedh	ProA
Methylobacter tundripaludum SV96	methy_mtu1	Ensembl Bacteria	EGW22862	Eubacteria	gammaproteobacteria	Methylococcales	Methylococcaceae	373	AA_kinase	PUA	ProB
	methy_mtu2	Ensembl Bacteria	EGW22219	Eubacteria	gammaproteobacteria	Methylococcales	Methylococcaceae	418	------	Aldedh	ProA
Microbacterium azadirachtae	microbmaz1	Ensembl Bacteria	KJL17392	Eubacteria	Actinomycetes	Microbacteriales	Microbacteriaceae	260	AA_kinase	------	ProB
	microbmaz2	Ensembl Bacteria	KJL17391	Eubacteria	Actinomycetes	Microbacteriales	Microbacteriaceae	432	------	Aldedh	ProA
Micromonospora lupini str. Lupac 08	micrommlu1	Ensembl Bacteria	CCH21476	Eubacteria	Actinomycetes	Micromonosporales	Micromonosporaceae	376	AA_kinase	PUA	ProB
	micrommlu2	Ensembl Bacteria	CCH21477	Eubacteria	Actinomycetes	Micromonosporales	Micromonosporaceae	413	------	Aldedh	ProA
Micrococcus luteus	mycet_mlu1	Ensembl Bacteria	EZP51926	Eubacteria	Actinomycetes	Actinomycetales	Micrococcaceae	401	AA_kinase	PUA	ProB
	mycet_mlu2	Ensembl Bacteria	EZP51927	Eubacteria	Actinomycetes	Actinomycetales	Micrococcaceae	449	------	Aldedh	ProA
Streptomyces abyssalis	mycet_sab1	Ensembl Bacteria	OEU88578	Eubacteria	Actinomycetes	Actinomycetales	Streptomycetaceae	378	AA_kinase	PUA	ProB
	mycet_sab2	Ensembl Bacteria	OEU87945	Eubacteria	Actinomycetes	Actinomycetales	Streptomycetaceae	425	------	Aldedh	ProA
Sanguibacter keddieii DSM 10542	mycet_ske1	Ensembl Bacteria	ACZ21087	Eubacteria	Actinomycetes	Actinomycetales	Sanguibacteraceae	419	AA_kinase	PUA	ProB
	mycet_ske2	Ensembl Bacteria	ACZ21088	Eubacteria	Actinomycetes	Actinomycetales	Sanguibacteraceae	446	------	Aldedh	ProA
Anaeromyxobacter dehalogenans 2CP-C	myxoc_ade1	Ensembl Bacteria	ABC79988	Eubacteria	Deltaproteobacteria	Myxococcales	Archangiaceae	379	AA_kinase	PUA	ProB
	myxoc_ade2	Ensembl Bacteria	ABC79989	Eubacteria	Deltaproteobacteria	Myxococcales	Archangiaceae	427	------	Aldedh	ProA
Chondromyces apiculatus DSM 436	myxoc_cap1	Ensembl Bacteria	EYF04054	Eubacteria	Deltaproteobacteria	Myxococcales	Polyangiaceae	384	AA_kinase	PUA	ProB
	myxoc_cap2	Ensembl Bacteria	EYF07599	Eubacteria	Deltaproteobacteria	Myxococcales	Polyangiaceae	483	------	Aldedh	ProA
Haliangium ochraceum DSM 14365	myxoc_hoc1	Ensembl Bacteria	ACY13071	Eubacteria	Deltaproteobacteria	Myxococcales	Haliangiaceae	385	AA_kinase	PUA	ProB
	myxoc_hoc2	Ensembl Bacteria	ACY13072	Eubacteria	Deltaproteobacteria	Myxococcales	Haliangiaceae	448	------	Aldedh	ProA
Labilithrix luteola	myxoc_llu1	Ensembl Bacteria	AKU96601	Eubacteria	Deltaproteobacteria	Myxococcales	Labilitrichaceae	360	AA_kinase	PUA	ProB
	myxoc_llu2	Ensembl Bacteria	AKV02766	Eubacteria	Deltaproteobacteria	Myxococcales	Labilitrichaceae	419	------	Aldedh	ProA
Myxococcus xanthus DK 1622	myxoc_mxa1	Ensembl Bacteria	ABF87554	Eubacteria	Deltaproteobacteria	Myxococcales	Myxococcaceae	377	AA_kinase	PUA	ProB
Plesiocystis pacifica SIR-1	myxoc_ppa1	Ensembl Bacteria	EDM74884	Eubacteria	Deltaproteobacteria	Myxococcales	Nannocystaceae	387	AA_kinase	PUA	ProB
	myxoc_ppa2	Ensembl Bacteria	EDM74885	Eubacteria	Deltaproteobacteria	Myxococcales	Nannocystaceae	444	------	Aldedh	ProA
Sandaracinus amylolyticus	myxoc_san1	Ensembl Bacteria	AKF06789	Eubacteria	Deltaproteobacteria	Myxococcales	Sandaracinaceae	363	AA_kinase	PUA	ProB
	myxoc_san2	Ensembl Bacteria	AKF06662	Eubacteria	Deltaproteobacteria	Myxococcales	Sandaracinaceae	422	------	Aldedh	ProA
Nakamurella multipartita DSM 44233	nakam_nmu1	Ensembl Bacteria	ACV77905	Eubacteria	Actinomycetes	Nakamurellales	Nakamurellaceae	412	AA_kinase	PUA	ProB
	nakam_nmu2	Ensembl Bacteria	ACV77906	Eubacteria	Actinomycetes	Nakamurellales	Nakamurellaceae	448	------	Aldedh	ProA
Caminibacter mediatlanticus TB-2	nauti_cme1	Ensembl Bacteria	EDM23499	Eubacteria	Epsilonproteobacteria	Nautiliales	Nautiliaceae	253	AA_kinase	------	ProB
	nauti_cme2	Ensembl Bacteria	EDM24273	Eubacteria	Epsilonproteobacteria	Nautiliales	Nautiliaceae	411	------	Aldedh	ProA
Nitratifractor salsuginis DSM 16511	nauti_nsa1	Ensembl Bacteria	ADV45707	Eubacteria	Epsilonproteobacteria	Nautiliales	Nautiliaceae	263	AA_kinase	------	ProB
	nauti_nsa2	Ensembl Bacteria	ADV46368	Eubacteria	Epsilonproteobacteria	Nautiliales	Nautiliaceae	410	------	Aldedh	ProA
Crenobacter luteus	neiss_clu1	Ensembl Bacteria	KZE34862	Eubacteria	Betaproteobacteria	Neisseriales	Neisseriaceae	372	AA_kinase	PUA	ProB
	neiss_clu2	Ensembl Bacteria	KZE34297	Eubacteria	Betaproteobacteria	Neisseriales	Neisseriaceae	419	------	Aldedh	ProA
Chromobacterium violaceum	neiss_cvi1	Ensembl Bacteria	KJH69313	Eubacteria	Betaproteobacteria	Neisseriales	Chromobacteriaceae	372	AA_kinase	PUA	ProB
	neiss_cvi2	Ensembl Bacteria	KJH69166	Eubacteria	Betaproteobacteria	Neisseriales	Chromobacteriaceae	419	------	Aldedh	ProA
Laribacter hongkongensis HLHK9	neiss_lho1	Ensembl Bacteria	ACO73052	Eubacteria	Betaproteobacteria	Neisseriales	Chromobacteriaceae	372	AA_kinase	PUA	ProB
	neiss_lho2	Ensembl Bacteria	ACO76179	Eubacteria	Betaproteobacteria	Neisseriales	Chromobacteriaceae	420	------	Aldedh	ProA
Neisseria gonorrhoeae	neiss_ngo1	Ensembl Bacteria	KDM99848	Eubacteria	Betaproteobacteria	Neisseriales	Neisseriaceae	369	AA_kinase	PUA	ProB
Hydrocarboniphaga effusa AP103	nevsk_hef1	Ensembl Bacteria	EIT69701	Eubacteria	gammaproteobacteria	Nevskiales	Nevskiaceae	373	AA_kinase	PUA	ProB
	nevsk_hef2	Ensembl Bacteria	EIT71101	Eubacteria	gammaproteobacteria	Nevskiales	Nevskiaceae	430	------	Aldedh	ProA
Steroidobacter denitrificans	nevsk_sde1	Ensembl Bacteria	AMN45951	Eubacteria	gammaproteobacteria	Nevskiales	Steroidobacteraceae	382	AA_kinase	PUA	ProB
	nevsk_sde2	Ensembl Bacteria	AMN45953	Eubacteria	gammaproteobacteria	Nevskiales	Steroidobacteraceae	427	------	Aldedh	ProA
Salinisphaera shabanensis E1L3A	nevsk_ssh1	Ensembl Bacteria	ERJ17900	Eubacteria	gammaproteobacteria	Nevskiales	Salinisphaeraceae	379	AA_kinase	PUA	ProB
	nevsk_ssh2	Ensembl Bacteria	ERJ19228	Eubacteria	gammaproteobacteria	Nevskiales	Salinisphaeraceae	433	------	Aldedh	ProA
Gallionella capsiferriformans ES-2	nitr__gca1	Ensembl Bacteria	ADL56450	Eubacteria	Betaproteobacteria	Nitrosomonadales	Gallionellaceae	377	AA_kinase	PUA	ProB
	nitr__gca2	Ensembl Bacteria	ADL54469	Eubacteria	Betaproteobacteria	Nitrosomonadales	Gallionellaceae	429	------	Aldedh	ProA
Methylobacillus flagellatus KT	nitr__mfl1	Ensembl Bacteria	ABE50483	Eubacteria	Betaproteobacteria	Nitrosomonadales	Methylophilaceae	372	AA_kinase	PUA	ProB
	nitr__mfl2	Ensembl Bacteria	ABE50425	Eubacteria	Betaproteobacteria	Nitrosomonadales	Methylophilaceae	419	------	Aldedh	ProA
Methyloversatilis universalis FAM5	nitr__mun1	Ensembl Bacteria	EGK73572	Eubacteria	Betaproteobacteria	Nitrosomonadales	Sterolibacteriaceae	371	AA_kinase	PUA	ProB
	nitr__mun2	Ensembl Bacteria	EGK71639	Eubacteria	Betaproteobacteria	Nitrosomonadales	Sterolibacteriaceae	418	------	Aldedh	ProA
Nitrosomonas eutropha C91	nitr__neu1	Ensembl Bacteria	ABI59218	Eubacteria	Betaproteobacteria	Nitrosomonadales	Nitrosomonadaceae	373	AA_kinase	PUA	ProB
	nitr__neu2	Ensembl Bacteria	ABI60326	Eubacteria	Betaproteobacteria	Nitrosomonadales	Nitrosomonadaceae	422	------	Aldedh	ProA
Thiobacillus denitrificans	nitr__tde1	Ensembl Bacteria	KVW99061	Eubacteria	Betaproteobacteria	Nitrosomonadales	Thiobacillaceae	373	AA_kinase	PUA	ProB
	nitr__tde2	Ensembl Bacteria	KVW96799	Eubacteria	Betaproteobacteria	Nitrosomonadales	Thiobacillaceae	425	------	Aldedh	ProA
Leptospirillum ferrooxidans C2-3	nitro_lfe1	Ensembl Bacteria	BAM05906	Eubacteria	Nitrospira	Nitrospirales	Nitrospiraceae	386	AA_kinase	PUA (without small N-terminal portion)	ProB
	nitro_lfe2	Ensembl Bacteria	BAM05907	Eubacteria	Nitrospira	Nitrospirales	Nitrospiraceae	423	------	Aldedh	ProA
Nitrospira defluvii	nitro_nde1	Ensembl Bacteria	CBK40858	Eubacteria	Nitrospira	Nitrospirales	Nitrospiraceae	373	AA_kinase	PUA	ProB
	nitro_nde2	Ensembl Bacteria	CBK42524	Eubacteria	Nitrospira	Nitrospirales	Nitrospiraceae	437	------	Aldedh	ProA
	nitro_nde3	Ensembl Bacteria	CBK41925	Eubacteria	Nitrospira	Nitrospirales	Nitrospiraceae	454	------	Aldedh	ProA
Thermodesulfovibrio yellowstonii DSM 11347	nitro_tye1	Ensembl Bacteria	ACI21787	Eubacteria	Nitrospira	Nitrospirales	Nitrospiraceae	365	AA_kinase	PUA	ProB
	nitro_tye2	Ensembl Bacteria	ACI21133	Eubacteria	Nitrospira	Nitrospirales	Nitrospiraceae	418	------	Aldedh	ProA
Alcanivorax dieselolei B5	ocean_adi1	Ensembl Bacteria	AFT71989	Eubacteria	gammaproteobacteria	Oceanospirillales	Alcanivoraceae	369	AA_kinase	PUA	ProB
	ocean_adi2	Ensembl Bacteria	AFT69368	Eubacteria	gammaproteobacteria	Oceanospirillales	Alcanivoraceae	418	------	Aldedh	ProA
Endozoicomonas montiporae CL-33	ocean_emo1	Ensembl Bacteria	AMO55685	Eubacteria	gammaproteobacteria	Oceanospirillales	Endozoicomonadaceae	375	AA_kinase	PUA	ProB
	ocean_emo2	Ensembl Bacteria	AMO55139	Eubacteria	gammaproteobacteria	Oceanospirillales	Endozoicomonadaceae	420	------	Aldedh	ProA
Gynuella sunshinyii YC6258	ocean_gsu1	Ensembl Bacteria	AJQ96430	Eubacteria	gammaproteobacteria	Oceanospirillales	Gynuellaceae	374	AA_kinase	PUA	ProB
	ocean_gsu2	Ensembl Bacteria	AJQ94460	Eubacteria	gammaproteobacteria	Oceanospirillales	Gynuellaceae	417	------	Aldedh	ProA
Hahella chejuensis KCTC 2396	ocean_hch1	Ensembl Bacteria	ABC32590	Eubacteria	gammaproteobacteria	Oceanospirillales	Hahellaceae	386	AA_kinase	PUA	ProB
	ocean_hch2	Ensembl Bacteria	ABC32497	Eubacteria	gammaproteobacteria	Oceanospirillales	Hahellaceae	418	------	Aldedh	ProA
Halomonas salina str. CIFRI 1	ocean_hsa1	Ensembl Bacteria	KGE79366	Eubacteria	gammaproteobacteria	Oceanospirillales	Halomonadaceae	379	AA_kinase	PUA	ProB
	ocean_hsa2	Ensembl Bacteria	KGE78016	Eubacteria	gammaproteobacteria	Oceanospirillales	Halomonadaceae	430	------	Aldedh	ProA
Oleiphilus sp. HI0009	ocean_ole1	Ensembl Bacteria	KZX79100	Eubacteria	gammaproteobacteria	Oceanospirillales	Oleiphilaceae	375	AA_kinase	PUA	ProB
	ocean_ole2	Ensembl Bacteria	KZX79022	Eubacteria	gammaproteobacteria	Oceanospirillales	Oleiphilaceae	418	------	Aldedh	ProA
Reinekea blandensis MED297	ocean_rbl1	Ensembl Bacteria	EAR10122	Eubacteria	gammaproteobacteria	Oceanospirillales	Oceanospirillaceae	382	AA_kinase	PUA	ProB
	ocean_rbl2	Ensembl Bacteria	EAR07270	Eubacteria	gammaproteobacteria	Oceanospirillales	Oceanospirillaceae	412	------	Aldedh	ProA
Cephaloticoccus capnophilus	opitu_cca1	Ensembl Bacteria	KXU34860	Eubacteria	Opitutae	Opitutales	Opitutaceae	380	AA_kinase	PUA	ProB
	opitu_cca2	Ensembl Bacteria	KXU35369	Eubacteria	Opitutae	Opitutales	Opitutaceae	425	------	Aldedh	ProA
Frischella perrara	orbal_fpe1	Ensembl Bacteria	AJA45167	Eubacteria	gammaproteobacteria	Orbales	Orbaceae	366	AA_kinase	PUA	ProB
	orbal_fpe2	Ensembl Bacteria	AJA45165	Eubacteria	gammaproteobacteria	Orbales	Orbaceae	418	------	Aldedh	ProA
Gilliamella apicola	orbal_gap1	Ensembl Bacteria	AHN25941	Eubacteria	gammaproteobacteria	Orbales	Orbaceae	369	AA_kinase	PUA	ProB
	orbal_gap2	Ensembl Bacteria	AHN25939	Eubacteria	gammaproteobacteria	Orbales	Orbaceae	417	------	Aldedh	ProA
Parachlamydia acanthamoebae UV-7	parac_pac1	Ensembl Bacteria	CCB85542	Eubacteria	Chlamydiia	Parachlamydiales	Parachlamydiaceae	369	AA_kinase	PUA	ProB
	parac_pac2	Ensembl Bacteria	CCB85541	Eubacteria	Chlamydiia	Parachlamydiales	Parachlamydiaceae	424	------	Aldedh	ProA
Waddlia chondrophila WSU 86-1044	parac_wch1	Ensembl Bacteria	ADI38801	Eubacteria	Chlamydiia	Parachlamydiales	Waddliaceae	366	AA_kinase	PUA	ProB
	parac_wch2	Ensembl Bacteria	ADI38802	Eubacteria	Chlamydiia	Parachlamydiales	Waddliaceae	414	------	Aldedh	ProA
Parvularcula bermudensis HTCC2503	parvu_pbe1	Ensembl Bacteria	ADM08837	Eubacteria	Alphaproteobacteria	Parvularculales	Parvularculaceae	362	AA_kinase	PUA (without small C-terminal portion)	ProB
	parvu_pbe2	Ensembl Bacteria	ADM08836	Eubacteria	Alphaproteobacteria	Parvularculales	Parvularculaceae	424	------	Aldedh	ProA
Chelonobacter oris	paste_cor1	Ensembl Bacteria	KGQ70140	Eubacteria	gammaproteobacteria	Pasteurellales	Pasteurellaceae	370	AA_kinase	PUA	ProB
	paste_cor2	Ensembl Bacteria	KGQ69991	Eubacteria	gammaproteobacteria	Pasteurellales	Pasteurellaceae	420	------	Aldedh	ProA
Pasteurella bettyae CCUG 2042	paste_pbe1	Ensembl Bacteria	EIJ71819	Eubacteria	gammaproteobacteria	Pasteurellales	Pasteurellaceae	373	AA_kinase	PUA	ProB
	paste_pbe2	Ensembl Bacteria	EIJ67819	Eubacteria	gammaproteobacteria	Pasteurellales	Pasteurellaceae	419	------	Aldedh	ProA
Candidatus Pelagibacter ubique HTCC1062	pela__cpe1	Ensembl Bacteria	AAZ21044	Eubacteria	Alphaproteobacteria	Pelagibacterales	Pelagibacteraceae	368	AA_kinase	PUA	ProB
	pela__cpe2	Ensembl Bacteria	AAZ21045	Eubacteria	Alphaproteobacteria	Pelagibacterales	Pelagibacteraceae	416	------	Aldedh	ProA
Petrotoga mobilis SJ95	petro_pmo1	Ensembl Bacteria	ABX32400	Eubacteria	Thermotogae	Petrotogales	Petrotogaceae	388	AA_kinase	PUA	ProB
	petro_pmo2	Ensembl Bacteria	ABX30963	Eubacteria	Thermotogae	Petrotogales	Petrotogaceae	416	------	Aldedh	ProA
Phycisphaera mikurensis NBRC 102666	phyci_pmi1	Ensembl Bacteria	BAM03654	Eubacteria	Phycisphaerae	Phycisphaerales	Phycisphaeraceae	378	AA_kinase	PUA	ProB
	phyci_pmi2	Ensembl Bacteria	BAM04011	Eubacteria	Phycisphaerae	Phycisphaerales	Phycisphaeraceae	432	------	Aldedh	ProA
Gemmata sp. SH-PL17	planc_gem1	Ensembl Bacteria	AMV25283	Eubacteria	Planctomycetia	Planctomycetales	Gemmatace	377	AA_kinase	PUA	ProB
	planc_gem2	Ensembl Bacteria	AMV27631	Eubacteria	Planctomycetia	Planctomycetales	Gemmatace	429	------	Aldedh	ProA
Isosphaera pallida ATCC 43644	planc_ipa1	Ensembl Bacteria	ADV62643	Eubacteria	Planctomycetia	Planctomycetales	Isosphaeraceae	412	AA_kinase	PUA	ProB
	planc_ipa2	Ensembl Bacteria	ADV64117	Eubacteria	Planctomycetia	Planctomycetales	Isosphaeraceae	440	------	Aldedh	ProA
Rhodopirellula baltica WH47	planc_rba1	Ensembl Bacteria	EGF27747	Eubacteria	Planctomycetia	Planctomycetales	Planctomycetaceae	389	AA_kinase	PUA	ProB
	planc_rba2	Ensembl Bacteria	EGF27129	Eubacteria	Planctomycetia	Planctomycetales	Planctomycetaceae	434	------	Aldedh	ProA
Rubinisphaera brasiliensis DSM 5305	planc_rbr1	Ensembl Bacteria	ADY61956	Eubacteria	Planctomycetia	Planctomycetales	Planctomycetaceae	404	AA_kinase	PUA	ProB
	planc_rbr2	Ensembl Bacteria	ADY60122	Eubacteria	Planctomycetia	Planctomycetales	Planctomycetaceae	422	------	Aldedh	ProA
Singulisphaera acidiphila DSM 18658	planc_sac1	Ensembl Bacteria	AGA26593	Eubacteria	Planctomycetia	Planctomycetales	Isosphaeraceae	383	AA_kinase	PUA	ProB
	planc_sac2	Ensembl Bacteria	AGA30883	Eubacteria	Planctomycetia	Planctomycetales	Isosphaeraceae	425	------	Aldedh	ProA
Nocardioides luteus str. BAFB	propi_nlu1	Ensembl Bacteria	OIJ26193	Eubacteria	Actinomycetes	Propionibacteriales	Nocardioidaceae	365	AA_kinase	PUA	ProB
	propi_nlu2	Ensembl Bacteria	OIJ23962	Eubacteria	Actinomycetes	Propionibacteriales	Nocardioidaceae	416	------	Aldedh	ProA
Propionibacterium acidifaciens F0233	propi_pac1	Ensembl Bacteria	ERK55402	Eubacteria	Actinomycetes	Propionibacteriales	Propionibacteriaceae	389	AA_kinase	PUA	ProB
	propi_pac2	Ensembl Bacteria	ERK57472	Eubacteria	Actinomycetes	Propionibacteriales	Propionibacteriaceae	340	------	(without small N-terminal portion) Aldedh	ProA
Pseudonocardia dioxanivorans CB1190	pseu__pde1	Ensembl Bacteria	AEA24219	Eubacteria	Actinomycetes	Pseudonocardiales	Pseudonocardiaceae	382	AA_kinase	PUA	ProB
Acinetobacter baumannii	pseud_aba1	Ensembl Bacteria	KRW28187	Eubacteria	gammaproteobacteria	Pseudomonadales	Moraxellaceae	377	AA_kinase	PUA	ProB
	pseud_aba2	Ensembl Bacteria	KRW31188	Eubacteria	gammaproteobacteria	Pseudomonadales	Moraxellaceae	421	------	Aldedh	ProA
Moraxella bovoculi 237	pseud_mbo1	Ensembl Bacteria	KDN25692	Eubacteria	gammaproteobacteria	Pseudomonadales	Branhamaceae	371	AA_kinase	PUA	ProB
	pseud_mbo2	Ensembl Bacteria	KDN24348	Eubacteria	gammaproteobacteria	Pseudomonadales	Branhamaceae	423	------	Aldedh	ProA
Pseudomonas brassicacearum	pseud_pbr1	Ensembl Bacteria	AHL36008	Eubacteria	gammaproteobacteria	Pseudomonadales	Pseudomonadaceae	372	AA_kinase	PUA	ProB
	pseud_pbr2	Ensembl Bacteria	AHL36107	Eubacteria	gammaproteobacteria	Pseudomonadales	Pseudomonadaceae	423	------	Aldedh	ProA
Ventosimonas gracilis	pseud_vgr1	Ensembl Bacteria	KXU38992	Eubacteria	gammaproteobacteria	Pseudomonadales	Ventosimonadaceae	376	AA_kinase	PUA	ProB
	pseud_vgr2	Ensembl Bacteria	KXU34272	Eubacteria	gammaproteobacteria	Pseudomonadales	Ventosimonadaceae	421	------	Aldedh	ProA
Coraliomargarita akajimensis DSM 45221	punic_cak1	Ensembl Bacteria	ADE55867	Eubacteria	Opitutae	Puniceicoccales	Puniceicoccaceae	358	AA_kinase	PUA (without small C-terminal portion)	ProB
	punic_cak2	Ensembl Bacteria	ADE54131	Eubacteria	Opitutae	Puniceicoccales	Puniceicoccaceae	424	------	Aldedh	ProA
Azorhizobium caulinodans ORS 571	rhizo_aca1	Ensembl Bacteria	BAF90137	Eubacteria	Alphaproteobacteria	Rhizobiales	Xanthobacteraceae	389	AA_kinase	PUA	ProB
	rhizo_aca2	Ensembl Bacteria	BAF90136	Eubacteria	Alphaproteobacteria	Rhizobiales	Xanthobacteraceae	439	------	Aldedh	ProA
Bartonella alsatica IBS 382	rhizo_bal1	Ensembl Bacteria	EJF75499	Eubacteria	Alphaproteobacteria	Rhizobiales	Bartonellaceae	379	AA_kinase	PUA	ProB
	rhizo_bal2	Ensembl Bacteria	EJF75498	Eubacteria	Alphaproteobacteria	Rhizobiales	Bartonellaceae	418	------	Aldedh	ProA
Bradyrhizobium diazoefficiens SEMIA 5080	rhizo_bdi1	Ensembl Bacteria	KGJ64860	Eubacteria	Alphaproteobacteria	Rhizobiales	Bradyrhizobiaceae	373	AA_kinase	PUA	ProB
	rhizo_bdi2	Ensembl Bacteria	KGJ64861	Eubacteria	Alphaproteobacteria	Rhizobiales	Bradyrhizobiaceae	431	------	Aldedh	ProA
Beijerinckia indica subsp. indica ATCC 9039	rhizo_bin1	Ensembl Bacteria	ACB94067	Eubacteria	Alphaproteobacteria	Rhizobiales	Beijerinckiaceae	377	AA_kinase	PUA	ProB
	rhizo_bin2	Ensembl Bacteria	ACB94066	Eubacteria	Alphaproteobacteria	Rhizobiales	Beijerinckiaceae	431	------	Aldedh	ProA
Chelatococcus daeguensis	rhizo_cda1	Ensembl Bacteria	KZE33835	Eubacteria	Alphaproteobacteria	Rhizobiales	Chelatococcaceae	384	AA_kinase	PUA	ProB
	rhizo_cda2	Ensembl Bacteria	KZE33816	Eubacteria	Alphaproteobacteria	Rhizobiales	Chelatococcaceae	430	------	Aldedh	ProA
Liberibacter crescens BT-1	rhizo_lcr1	GenBank	CP010522.1:1373595-1374749	Eubacteria	Alphaproteobacteria	Rhizobiales	Rhizobiaceae	384	AA_kinase	PUA	ProB
	rhizo_lcr2	Ensembl Bacteria	AGA65201	Eubacteria	Alphaproteobacteria	Rhizobiales	Rhizobiaceae	429	------	Aldedh	ProA
Mesorhizobium australicum WSM2073	rhizo_mau1	Ensembl Bacteria	AGB43722	Eubacteria	Alphaproteobacteria	Rhizobiales	Phyllobacteriaceae	378	AA_kinase	PUA	ProB
	rhizo_mau2	Ensembl Bacteria	AGB43723	Eubacteria	Alphaproteobacteria	Rhizobiales	Phyllobacteriaceae	428	------	Aldedh	ProA
Rhizobium grahamii CCGE 502	rhizo_rgr1	Ensembl Bacteria	EPE96010	Eubacteria	Alphaproteobacteria	Rhizobiales	Rhizobiaceae	389	AA_kinase	PUA	ProB
	rhizo_rgr2	Ensembl Bacteria	EPE96009	Eubacteria	Alphaproteobacteria	Rhizobiales	Rhizobiaceae	427	------	Aldedh	ProA
Tepidicaulis marinus	rhizo_tma1	Ensembl Bacteria	GAK44327	Eubacteria	Alphaproteobacteria	Rhizobiales	Rhodobiaceae	373	AA_kinase	PUA	ProB
	rhizo_tma2	Ensembl Bacteria	GAK44326	Eubacteria	Alphaproteobacteria	Rhizobiales	Rhodobiaceae	427	------	Aldedh	ProA
Hirschia baltica ATCC 49814	rhod__hba1	Ensembl Bacteria	ACT57867	Eubacteria	Alphaproteobacteria	Rhodobacterales	Hyphomonadaceae	387	AA_kinase	PUA	ProB
	rhod__hba2	Ensembl Bacteria	ACT57866	Eubacteria	Alphaproteobacteria	Rhodobacterales	Hyphomonadaceae	426	------	Aldedh	ProA
Hyphomonas johnsonii MHS-2	rhod__hjo1	Ensembl Bacteria	KCZ93458	Eubacteria	Alphaproteobacteria	Rhodobacterales	Hyphomonadaceae	371	AA_kinase	PUA	ProB
	rhod__hjo2	Ensembl Bacteria	KCZ94284	Eubacteria	Alphaproteobacteria	Rhodobacterales	Hyphomonadaceae	386	AA_kinase	PUA	ProB
	rhod__hjo3	Ensembl Bacteria	KCZ91619	Eubacteria	Alphaproteobacteria	Rhodobacterales	Hyphomonadaceae	413	------	Aldedh	ProA
Ketogulonicigenium vulgare WSH-001	rhod__kvu1	Ensembl Bacteria	AEM41284	Eubacteria	Alphaproteobacteria	Rhodobacterales	Rhodobacteraceae	368	AA_kinase	PUA	ProB
	rhod__kvu2	Ensembl Bacteria	AEM41283	Eubacteria	Alphaproteobacteria	Rhodobacterales	Rhodobacteraceae	422	------	Aldedh	ProA
Roseobacter litoralis Och 149	rhod__rli1	Ensembl Bacteria	AEI93889	Eubacteria	Alphaproteobacteria	Rhodobacterales	Rhodobacteraceae	374	AA_kinase	PUA	ProB
	rhod__rli2	Ensembl Bacteria	AEI93890	Eubacteria	Alphaproteobacteria	Rhodobacterales	Rhodobacteraceae	421	------	Aldedh	ProA
Rhodothermaceae bacterium RA	rhodo_rba1	Ensembl Bacteria	KUR69023	Eubacteria	Rhodothermia	Rhodothermales	Rhodothermaceae	368	AA_kinase	PUA	ProB
	rhodo_rba2	Ensembl Bacteria	KUR69022	Eubacteria	Rhodothermia	Rhodothermales	Rhodothermaceae	428	------	Aldedh	ProA
Salinibacter ruber M8	rhodo_sru2	Ensembl Bacteria	CBH24363	Eubacteria	Rhodothermia	Rhodothermales	Salinibacteraceae	436	------	Aldedh	ProA
Aromatoleum aromaticum EbN1	rhodocaar1	Ensembl Bacteria	CAI06568	Eubacteria	Betaproteobacteria	Rhodocyclales	Rhodocyclaceae	371	AA_kinase	PUA	ProB
	rhodocaar2	Ensembl Bacteria	CAI08609	Eubacteria	Betaproteobacteria	Rhodocyclales	Rhodocyclaceae	425	------	Aldedh	ProA
Azoarcus sp. PA01	rhodocazo1	Ensembl Bacteria	KON80778	Eubacteria	Betaproteobacteria	Rhodocyclales	Zoogloeaceae	371	AA_kinase	PUA	ProB
	rhodocazo2	Ensembl Bacteria	KON82482	Eubacteria	Betaproteobacteria	Rhodocyclales	Zoogloeaceae	425	------	Aldedh	ProA
Dechlorosoma suillum PS	rhodocdsu1	Ensembl Bacteria	AEV24586	Eubacteria	Betaproteobacteria	Rhodocyclales	Rhodocyclaceae	377	AA_kinase	PUA	ProB
	rhodocdsu2	Ensembl Bacteria	AEV25620	Eubacteria	Betaproteobacteria	Rhodocyclales	Rhodocyclaceae	418	------	Aldedh	ProA
Acetobacter aceti NBRC 14818	rhodosaac1	Ensembl Bacteria	GAN58338	Eubacteria	Alphaproteobacteria	Rhodospirillales	Acetobacteraceae	375	AA_kinase	PUA	ProB
	rhodosaac2	Ensembl Bacteria	GAN57391	Eubacteria	Alphaproteobacteria	Rhodospirillales	Acetobacteraceae	419	------	Aldedh	ProA
Enhydrobacter aerosaccus SK60	rhodoseae1	Ensembl Bacteria	EEV24150	Eubacteria	Alphaproteobacteria	Rhodospirillales	Rhodospirillaceae	406	AA_kinase	PUA	ProB
	rhodoseae2	Ensembl Bacteria	EEV21878	Eubacteria	Alphaproteobacteria	Rhodospirillales	Rhodospirillaceae	431	------	Aldedh	ProA
Rhodospirillum centenum SW	rhodosrce1	Ensembl Bacteria	ACI97884	Eubacteria	Alphaproteobacteria	Rhodospirillales	Rhodospirillaceae	385	AA_kinase	PUA	ProB
	rhodosrce2	Ensembl Bacteria	ACI99309	Eubacteria	Alphaproteobacteria	Rhodospirillales	Rhodospirillaceae	430	------	Aldedh	ProA
Thalassospira xiamenensis M-5 = DSM 17429	rhodostxi1	Ensembl Bacteria	AJD53462	Eubacteria	Alphaproteobacteria	Rhodospirillales	Rhodospirillaceae	371	AA_kinase	PUA	ProB
	rhodostxi2	Ensembl Bacteria	AJD50500	Eubacteria	Alphaproteobacteria	Rhodospirillales	Rhodospirillaceae	428	------	Aldedh	ProA
Haliscomenobacter hydrossis DSM 1100	sapr__hhy1	Ensembl Bacteria	AEE51137	Eubacteria	Saprospiria	Saprospirales	Haliscomenobacteraceae	359	AA_kinase	PUA	ProB
	sapr__hhy2	Ensembl Bacteria	AEE49771	Eubacteria	Saprospiria	Saprospirales	Haliscomenobacteraceae	415	------	Aldedh	ProA
Lewinella sp. 4G2	sapr__lew1	Ensembl Bacteria	OAV44286	Eubacteria	Saprospiria	Saprospirales	Lewinellaceae	253	AA_kinase	------	ProB
	sapr__lew2	Ensembl Bacteria	OAV42850	Eubacteria	Saprospiria	Saprospirales	Lewinellaceae	423	------	Aldedh	ProA
Phaeodactylibacter xiamenensis	sapr__pxi2	Ensembl Bacteria	KGE88101	Eubacteria	Saprospiria	Saprospirales	Haliscomenobacteraceae	395	------	Aldedh	ProA
Selenomonas infelix ATCC 43532	selen_sin1	Ensembl Bacteria	EHG22387	Eubacteria	Negativicutes	Selenomonadales	Selenomonadaceae	374	AA_kinase	PUA	ProB
	selen_sin2	Ensembl Bacteria	EHG22388	Eubacteria	Negativicutes	Selenomonadales	Selenomonadaceae	417	------	Aldedh	ProA
Sporomusa ovata DSM 2662	selen_sov1	Ensembl Bacteria	EQB29107	Eubacteria	Negativicutes	Selenomonadales	Sporomusaceae	375	AA_kinase	PUA	ProB
	selen_sov2	Ensembl Bacteria	EQB25199	Eubacteria	Negativicutes	Selenomonadales	Sporomusaceae	265	AA_kinase	------	ProB
	selen_sov3	Ensembl Bacteria	EQB29108	Eubacteria	Negativicutes	Selenomonadales	Sporomusaceae	418	------	Aldedh	ProA
Conexibacter woesei DSM 14684	solir_cwo1	Ensembl Bacteria	ADB51089	Eubacteria	Thermoleophilia	Solirubrobacterales	Conexibacteraceae	363	AA_kinase	PUA	ProB
	solir_cwo2	Ensembl Bacteria	ADB51091	Eubacteria	Thermoleophilia	Solirubrobacterales	Conexibacteraceae	424	------	Aldedh	ProA
Patulibacter medicamentivorans	solir_pme1	Ensembl Bacteria	EHN10013	Eubacteria	Thermoleophilia	Solirubrobacterales	Patulibacteraceae	382	AA_kinase	PUA	ProB
	solir_pme2	Ensembl Bacteria	EHN10019	Eubacteria	Thermoleophilia	Solirubrobacterales	Patulibacteraceae	425	------	Aldedh	ProA
Altererythrobacter atlanticus	sphi__aat1	Ensembl Bacteria	AKH42372	Eubacteria	Alphaproteobacteria	Sphingomonadales	Erythrobacteraceae	377	AA_kinase	PUA	ProB
	sphi__aat2	Ensembl Bacteria	AKH43370	Eubacteria	Alphaproteobacteria	Sphingomonadales	Erythrobacteraceae	424	------	Aldedh	ProA
Erythrobacter atlanticus str. s21-N3	sphi__eat1	Ensembl Bacteria	AKQ42608	Eubacteria	Alphaproteobacteria	Sphingomonadales	Erythrobacteraceae	377	AA_kinase	PUA	ProB
	sphi__eat2	Ensembl Bacteria	AKQ41129	Eubacteria	Alphaproteobacteria	Sphingomonadales	Erythrobacteraceae	427	------	Aldedh	ProA
Porphyrobacter mercurialis	sphi__pme1	Ensembl Bacteria	KHL25425	Eubacteria	Alphaproteobacteria	Sphingomonadales	Erythrobacteraceae	377	AA_kinase	PUA	ProB
	sphi__pme2	Ensembl Bacteria	KHL24805	Eubacteria	Alphaproteobacteria	Sphingomonadales	Erythrobacteraceae	426	------	Aldedh	ProA
Sphingomonas melonis TY	sphi__sme1	Ensembl Bacteria	KZB94810	Eubacteria	Alphaproteobacteria	Sphingomonadales	Sphingomonadaceae	369	AA_kinase	PUA	ProB
	sphi__sme2	Ensembl Bacteria	KZB95614	Eubacteria	Alphaproteobacteria	Sphingomonadales	Sphingomonadaceae	420	------	Aldedh	ProA
Zymomonas mobilis subsp. mobilis ATCC 10988	sphi__zmo1	Ensembl Bacteria	AEH62475	Eubacteria	Alphaproteobacteria	Sphingomonadales	Sphingomonadaceae	397	AA_kinase	PUA	ProB
	sphi__zmo2	Ensembl Bacteria	AEH63297	Eubacteria	Alphaproteobacteria	Sphingomonadales	Sphingomonadaceae	428	------	Aldedh	ProA
Pedobacter cryoconitis	sphin_pcr1	Ensembl Bacteria	AMP98325	Eubacteria	Sphingobacteriia	Sphingobacteriales	Sphingobacteriaceae	358	AA_kinase	PUA	ProB
	sphin_pcr2	Ensembl Bacteria	AMP98326	Eubacteria	Sphingobacteriia	Sphingobacteriales	Sphingobacteriaceae	414	------	Aldedh	ProA
Pseudopedobacter saltans DSM 12145	sphin_psa1	Ensembl Bacteria	ADY51336	Eubacteria	Sphingobacteriia	Sphingobacteriales	Sphingobacteriaceae	344	AA_kinase	PUA	ProB
	sphin_psa2	Ensembl Bacteria	ADY51337	Eubacteria	Sphingobacteriia	Sphingobacteriales	Sphingobacteriaceae	415	------	Aldedh	ProA
Sphingobacterium spiritivorum ATCC 33861	sphin_ssp1	Ensembl Bacteria	EFK59116	Eubacteria	Sphingobacteriia	Sphingobacteriales	Sphingobacteriaceae	344	AA_kinase	PUA	ProB
	sphin_ssp2	Ensembl Bacteria	EFK59115	Eubacteria	Sphingobacteriia	Sphingobacteriales	Sphingobacteriaceae	422	------	Aldedh	ProA
Brachyspira hyodysenteriae	spiro_bhy1	Ensembl Bacteria	KLI59640	Eubacteria	Spirochaetia	Spirochaetales	Brachyspiraceae	381	AA_kinase	PUA	ProB
	spiro_bhy2	Ensembl Bacteria	KLI59150	Eubacteria	Spirochaetia	Spirochaetales	Brachyspiraceae	432	------	Aldedh	ProA
Spirochaeta lutea	spiro_slu1	Ensembl Bacteria	KGE72721	Eubacteria	Spirochaetia	Spirochaetales	Spirochaetaceae	383	AA_kinase	PUA	ProB
	spiro_slu2	Ensembl Bacteria	KGE72722	Eubacteria	Spirochaetia	Spirochaetales	Spirochaetaceae	432	------	Aldedh	ProA
Treponema phagedenis	spiro_tph1	Ensembl Bacteria	CEM61906	Eubacteria	Spirochaetia	Spirochaetales	Spirochaetaceae	264	AA_kinase	------	ProB
	spiro_tph2	Ensembl Bacteria	CEM61905	Eubacteria	Spirochaetia	Spirochaetales	Spirochaetaceae	428	------	Aldedh	ProA
Nocardiopsis alba ATCC BAA-2165	strep_nal1	Ensembl Bacteria	AFR08513	Eubacteria	Actinomycetes	Streptosporangiales	Nocardiopsaceae	366	AA_kinase	PUA	ProB
	strep_nal2	Ensembl Bacteria	AFR08918	Eubacteria	Actinomycetes	Streptosporangiales	Nocardiopsaceae	414	------	Aldedh	ProA
Streptosporangium roseum DSM 43021	strep_sro1	Ensembl Bacteria	ACZ89955	Eubacteria	Actinomycetes	Streptosporangiales	Streptosporangiaceae	374	AA_kinase	PUA	ProB
	strep_sro2	Ensembl Bacteria	ACZ89954	Eubacteria	Actinomycetes	Streptosporangiales	Streptosporangiaceae	429	------	Aldedh	ProA
Thermomonospora curvata DSM 43183	strep_tcu1	Ensembl Bacteria	ACY97127	Eubacteria	Actinomycetes	Streptosporangiales	Thermomonosporaceae	388	AA_kinase	PUA	ProB
	strep_tcu2	Ensembl Bacteria	ACY97128	Eubacteria	Actinomycetes	Streptosporangiales	Thermomonosporaceae	418	------	Aldedh	ProA
Desulfobacca acetoxidans DSM 11109	syntr_dac1	Ensembl Bacteria	AEB09227	Eubacteria	Deltaproteobacteria	Syntrophobacterales	Syntrophaceae	385	AA_kinase	PUA	ProB
	syntr_dac2	Ensembl Bacteria	AEB09228	Eubacteria	Deltaproteobacteria	Syntrophobacterales	Syntrophaceae	418	------	Aldedh	ProA
Syntrophobacter fumaroxidans MPOB	syntr_sfu1	Ensembl Bacteria	ABK19313	Eubacteria	Deltaproteobacteria	Syntrophobacterales	Syntrophobacteraceae	392	AA_kinase	PUA	ProB
	syntr_sfu2	Ensembl Bacteria	ABK19314	Eubacteria	Deltaproteobacteria	Syntrophobacterales	Syntrophobacteraceae	416	------	Aldedh	ProA
Thermodesulfatator autotrophicus	ther__tau1	Ensembl Bacteria	OAG28729	Eubacteria	Thermodesulfobacteria	Thermodesulfobacteriales	Thermodesulfobacteriaceae	382	AA_kinase	PUA	ProB
	ther__tau2	Ensembl Bacteria	OAG26677	Eubacteria	Thermodesulfobacteria	Thermodesulfobacteriales	Thermodesulfobacteriaceae	418	------	Aldedh	ProA
Thermodesulfobacterium geofontis OPF15	ther__tge1	Ensembl Bacteria	AEH22536	Eubacteria	Thermodesulfobacteria	Thermodesulfobacteriales	Thermodesulfobacteriaceae	370	AA_kinase	PUA	ProB
	ther__tge2	Ensembl Bacteria	AEH22529	Eubacteria	Thermodesulfobacteria	Thermodesulfobacteriales	Thermodesulfobacteriaceae	421	------	Aldedh	ProA
Oceanithermus profundus DSM 14977	thermaopr1	Ensembl Bacteria	ADR36859	Eubacteria	Deinococci	Thermales	Thermaceae	373	AA_kinase	PUA	ProB
	thermaopr2	Ensembl Bacteria	ADR36860	Eubacteria	Deinococci	Thermales	Thermaceae	419	------	Aldedh	ProA
Thermus scotoductus SA-01	thermatsc1	Ensembl Bacteria	ADW23069	Eubacteria	Deinococci	Thermales	Thermaceae	373	AA_kinase	PUA	ProB
	thermatsc2	Ensembl Bacteria	ADW23068	Eubacteria	Deinococci	Thermales	Thermaceae	423	------	Aldedh	ProA
Thermosulfurimonas dismutans	thermotdi1	Ensembl Bacteria	AMW33538	Eubacteria	Thermotogae	Thermotogales	Fervidobacteriaceae	358	AA_kinase	PUA	ProB
	thermotdi2	Ensembl Bacteria	AMW33537	Eubacteria	Thermotogae	Thermotogales	Fervidobacteriaceae	415	------	Aldedh	ProA
Thermotoga naphthophila RKU-10	thermotna1	Ensembl Bacteria	ADA67016	Eubacteria	Thermotogae	Thermotogales	Thermotogaceae	351	AA_kinase	PUA	ProB
	thermotna2	Ensembl Bacteria	ADA67015	Eubacteria	Thermotogae	Thermotogales	Thermotogaceae	415	------	Aldedh	ProA
Piscirickettsia sp. Y2	thiot_pis1	Ensembl Bacteria	ODN43516	Eubacteria	gammaproteobacteria	Thiotrichales	Piscirickettsiaceae	365	AA_kinase	PUA	ProB
	thiot_pis2	Ensembl Bacteria	ODN44088	Eubacteria	gammaproteobacteria	Thiotrichales	Piscirickettsiaceae	416	------	Aldedh	ProA
Thiothrix nivea DSM 5205	thiot_tni1	Ensembl Bacteria	EIJ34567	Eubacteria	gammaproteobacteria	Thiotrichales	Beggiatoaceae	377	AA_kinase	PUA	ProB
	thiot_tni2	Ensembl Bacteria	EIJ33190	Eubacteria	gammaproteobacteria	Thiotrichales	Beggiatoaceae	451	------	Aldedh	ProA
Veillonella atypica	veill_vat1	Ensembl Bacteria	KXA64989	Eubacteria	Negativicutes	Veillonellales	Veillonellaceae	373	AA_kinase	PUA	ProB
	veill_vat2	Ensembl Bacteria	KXA64988	Eubacteria	Negativicutes	Veillonellales	Veillonellaceae	421	------	Aldedh	ProA
Akkermansia muciniphila ATCC BAA-835	verru_amu1	Ensembl Bacteria	ACD04367	Eubacteria	Verrucomicrobiae	Verrucomicrobiales	Akkermansiaceae	261	AA_kinase	------	ProB
	verru_amu2	Ensembl Bacteria	ACD04366	Eubacteria	Verrucomicrobiae	Verrucomicrobiales	Akkermansiaceae	429	------	Aldedh	ProA
Enterovibrio norvegicus FF-454	vibri_eno1	Ensembl Bacteria	OEE60665	Eubacteria	gammaproteobacteria	Vibrionales	Vibrionaceae	385	AA_kinase	PUA	ProB
	vibri_eno2	Ensembl Bacteria	OEE60664	Eubacteria	gammaproteobacteria	Vibrionales	Vibrionaceae	422	------	Aldedh	ProA
Vibrio atlanticus	vibri_vat1	Ensembl Bacteria	SBS65251	Eubacteria	gammaproteobacteria	Vibrionales	Vibrionaceae	379	AA_kinase	PUA	ProB
	vibri_vat2	Ensembl Bacteria	SBS65249	Eubacteria	gammaproteobacteria	Vibrionales	Vibrionaceae	411	------	Aldedh	ProA
Chlorobium phaeovibrioides DSM 265	chlo__cph1	Ensembl Bacteria	ABP37305	Cyanobacteria	Chlorobia	Chlorobiales	Chlorobiaceae	362	AA_kinase	PUA	ProB
	chlo__cph2	Ensembl Bacteria	ABP37307	Cyanobacteria	Chlorobia	Chlorobiales	Chlorobiaceae	422	------	aldedh	ProA
Chloroherpeton thalassium ATCC 35110	chlo__cth1	Ensembl Bacteria	ACF13906	Cyanobacteria	Chlorobia	Chlorobiales	Chlorobiaceae	364	AA_kinase	PUA	ProB
	chlo__cth2	Ensembl Bacteria	ACF13914	Cyanobacteria	Chlorobia	Chlorobiales	Chlorobiaceae	417	------	Aldedh	ProA
Pelodictyon phaeoclathratiforme BU-1	chlo__pph1	Ensembl Bacteria	ACF43380	Cyanobacteria	Chlorobia	Chlorobiales	Chlorobiaceae	362	AA_kinase	PUA	ProB
	chlo__pph2	Ensembl Bacteria	ACF43379	Cyanobacteria	Chlorobia	Chlorobiales	Chlorobiaceae	418	------	Aldedh	ProA
Chloroflexus aggregans DSM 9485	chlorocag1	Ensembl Bacteria	ACL25152	Cyanobacteria	Chloroflexia	Chloroflexales	Chloroflexaceae	370	AA_kinase	PUA	ProB
	chlorocag2	Ensembl Bacteria	ACL26194	Cyanobacteria	Chloroflexia	Chloroflexales	Chloroflexaceae	422	------	Aldedh	ProA
Oscillochloris trichoides DG-6	chlorootr1	Ensembl Bacteria	EFO79580	Cyanobacteria	Chloroflexia	Chloroflexales	Oscillochloridaceae	374	AA_kinase	PUA	ProB
	chlorootr2	Ensembl Bacteria	EFO79660	Cyanobacteria	Chloroflexia	Chloroflexales	Oscillochloridaceae	421	------	Aldedh	ProA
Roseiflexus castenholzii DSM 13941	chlororca1	Ensembl Bacteria	ABU60462	Cyanobacteria	Chloroflexia	Chloroflexales	Roseiflexaceae	393	AA_kinase	PUA	ProB
	chlororca2	Ensembl Bacteria	ABU60463	Cyanobacteria	Chloroflexia	Chloroflexales	Roseiflexaceae	423	------	Aldedh	ProA
Aliterella atlantica CENA595	chro__aat1	Ensembl Bacteria	KJH72108	Cyanobacteria	Cyanophyceae	Chroococcidiopsidales	Chroococcidiopsidaceae	372	AA_kinase	PUA	ProB
	chro__aat2	Ensembl Bacteria	KJH70735	Cyanobacteria	Cyanophyceae	Chroococcidiopsidales	Chroococcidiopsidaceae	430	------	Aldedh	ProA
Cyanobacterium stanieri PCC 7202	chroo_cst1	Ensembl Bacteria	AFZ47832	Cyanobacteria	Cyanophyceae	Chroococcales	Cyanobacteriaceae	369	AA_kinase	PUA	ProB
	chroo_cst2	Ensembl Bacteria	AFZ48223	Cyanobacteria	Cyanophyceae	Chroococcales	Cyanobacteriaceae	423	------	Aldedh	ProA
Crocosphaera watsonii WH 0003	chroo_cwa1	Ensembl Bacteria	EHJ11644	Cyanobacteria	Cyanophyceae	Chroococcales	Aphanothecaceae	370	AA_kinase	PUA	ProB
	chroo_cwa2	Ensembl Bacteria	EHJ13734	Cyanobacteria	Cyanophyceae	Chroococcales	Aphanothecaceae	434	------	Aldedh	ProA
Geminocystis sp. NIES-3708	chroo_gem1	Ensembl Bacteria	BAQ61898	Cyanobacteria	Cyanophyceae	Chroococcales	Chroococcaceae	369	AA_kinase	PUA	ProB
	chroo_gem2	Ensembl Bacteria	BAQ59666	Cyanobacteria	Cyanophyceae	Chroococcales	Chroococcaceae	426	------	Aldedh	ProA
Gloeocapsa sp. PCC 73106	chroo_glo1	Ensembl Bacteria	ELR98877	Cyanobacteria	Cyanophyceae	Chroococcales	Microcystaceae	372	AA_kinase	PUA	ProB
	chroo_glo2	Ensembl Bacteria	ELR99998	Cyanobacteria	Cyanophyceae	Chroococcales	Microcystaceae	431	------	Aldedh	ProA
Gloeobacter kilaueensis JS1	gloe__gki1	Ensembl Bacteria	AGY59229	Cyanobacteria	Cyanophyceae	Gloeobacterales	Gloeobacteraceae	369	AA_kinase	PUA	ProB
	gloe__gki2	Ensembl Bacteria	AGY58885	Cyanobacteria	Cyanophyceae	Gloeobacterales	Gloeobacteraceae	419	------	Aldedh	ProA
Herpetosiphon geysericola str. DSM 7119	herpe_hge1	Ensembl Bacteria	KPL80299	Cyanobacteria	Chloroflexia	Herpetosiphonales	Herpetosiphonaceae	364	AA_kinase	PUA	ProB
	herpe_hge2	Ensembl Bacteria	KPL80297	Cyanobacteria	Chloroflexia	Herpetosiphonales	Herpetosiphonaceae	420	------	Aldedh	ProA
Aphanizomenon flos-aquae WA102	nosto_afl1	Ensembl Bacteria	OBQ42015	Cyanobacteria	Cyanophyceae	Nostocales	Aphanizomenonaceae	230	AA_kinase	------	ProB
	nosto_afl3	Ensembl Bacteria	OBQ43059	Cyanobacteria	Cyanophyceae	Nostocales	Aphanizomenonaceae	434	------	Aldedh	ProA
Coleofasciculus chthonoplastes PCC 7420	oscil_cch1	Ensembl Bacteria	EDX72175	Cyanobacteria	Cyanophyceae	Oscillatoriales	Coleofasciculaceae	371	AA_kinase	PUA	ProB
	oscil_cch2	Ensembl Bacteria	EDX76438	Cyanobacteria	Cyanophyceae	Oscillatoriales	Coleofasciculaceae	435	------	Aldedh	ProA
Cyanothece sp. PCC 7822	oscil_cyn1	Ensembl Bacteria	ADN15586	Cyanobacteria	Cyanophyceae	Oscillatoriales	Cyanothecaceae	374	AA_kinase	PUA	ProB
	oscil_cyn2	Ensembl Bacteria	ADN17341	Cyanobacteria	Cyanophyceae	Oscillatoriales	Cyanothecaceae	438	------	Aldedh	ProA
Microcoleus vaginatus FGP-2	oscil_mva1	Ensembl Bacteria	EGK87774	Cyanobacteria	Cyanophyceae	Oscillatoriales	Microcoleaceae	369	AA_kinase	PUA	ProB
	oscil_mva2	Ensembl Bacteria	EGK88895	Cyanobacteria	Cyanophyceae	Oscillatoriales	Microcoleaceae	432	------	Aldedh	ProA
Oscillatoria acuminata PCC 6304	oscil_oac1	Ensembl Bacteria	AFY84219	Cyanobacteria	Cyanophyceae	Oscillatoriales	Oscillatoriaceae	386	AA_kinase	PUA	ProB
	oscil_oac2	Ensembl Bacteria	AFY82395	Cyanobacteria	Cyanophyceae	Oscillatoriales	Oscillatoriaceae	442	------	Aldedh	ProA
Pleurocapsa sp. PCC 7327	pleu__ple1	Ensembl Bacteria	AFY77758	Cyanobacteria	Cyanophyceae	Pleurocapsales	Hyellaceae	369	AA_kinase	PUA	ProB
	pleu__ple2	Ensembl Bacteria	AFY79124	Cyanobacteria	Cyanophyceae	Pleurocapsales	Hyellaceae	436	------	Aldedh	ProA
Stanieria cyanosphaera PCC 7437	pleu__scy1	Ensembl Bacteria	AFZ36635	Cyanobacteria	Cyanophyceae	Pleurocapsales	Dermocarpellaceae	370	AA_kinase	PUA	ProB
	pleu__scy2	Ensembl Bacteria	AFZ35332	Cyanobacteria	Cyanophyceae	Pleurocapsales	Dermocarpellaceae	441	------	Aldedh	ProA
Xenococcus sp. PCC 7305	pleu__xen1	Ensembl Bacteria	ELS05370	Cyanobacteria	Cyanophyceae	Pleurocapsales	Xenococcaceae	373	AA_kinase	PUA	ProB
	pleu__xen2	Ensembl Bacteria	ELS04190	Cyanobacteria	Cyanophyceae	Pleurocapsales	Xenococcaceae	434	------	Aldedh	ProA
Aphanocapsa montana BDHKU210001	synec_amo1	Ensembl Bacteria	KIF16952	Cyanobacteria	Cyanophyceae	Synechococcales	Merismopediaceae	373	AA_kinase	PUA	ProB
	synec_amo2	Ensembl Bacteria	KIF15249	Cyanobacteria	Cyanophyceae	Synechococcales	Merismopediaceae	444	------	Aldedh	ProA
Chamaesiphon minutus PCC 6605	synec_cmi1	Ensembl Bacteria	AFY93731	Cyanobacteria	Cyanobacteria	Synechococcales	Chamaesiphonaceae	368	AA_kinase	PUA	ProB
	synec_cmi2	Ensembl Bacteria	AFY95125	Cyanobacteria	Cyanobacteria	Synechococcales	Chamaesiphonacea	430	------	Aldedh	ProA
Leptolyngbya valderiana BDU 20041	synec_lva1	Ensembl Bacteria	OAB63561	Cyanobacteria	Cyanobacteria	Synechococcales	Leptolyngbyaceae	373	AA_kinase	PUA	ProB
	synec_lva2	Ensembl Bacteria	OAB60464	Cyanobacteria	Cyanobacteria	Synechococcales	Leptolyngbyaceae	434	------	Aldedh	ProA
Pseudanabaena biceps PCC 7429	synec_pbi1	Ensembl Bacteria	ELS33616	Cyanobacteria	Cyanophyceae	Synechococcales	Pseudanabaenaceae	389	AA_kinase	PUA	ProB
	synec_pbi2	Ensembl Bacteria	ELS32545	Cyanobacteria	Cyanophyceae	Synechococcales	Pseudanabaenaceae	445	------	Aldedh	ProA
Prochlorococcus marinus str. MIT 9303	synec_pma1	Ensembl Bacteria	ABM78478	Cyanobacteria	Cyanophyceae	Synechococcales	Prochloraceae	361	AA_kinase	PUA	ProB
	synec_pma2	Ensembl Bacteria	ABM78587	Cyanobacteria	Cyanophyceae	Synechococcales	Prochloraceae	438	------	Aldedh	ProA
Synechococcus elongatus PCC 7942	synec_sel1	Ensembl Bacteria	ABB58227	Cyanobacteria	Cyanophyceae	Synechococcales	Synechococcaceae	367	AA_kinase	PUA	ProB
	synec_sel2	Ensembl Bacteria	ABB58295	Cyanobacteria	Cyanophyceae	Synechococcales	Synechococcaceae	431	------	Aldedh	ProA
Halarchaeum acidiphilum MH1-52-1	halob_hac1	Ensembl Bacteria	GAD51583	Archaea	Halobacteria	Halobacteriales	Halobacteriaceae	280	AA_kinase	------	ProB
	halob_hac2	Ensembl Bacteria	GAD51582	Archaea	Halobacteria	Halobacteriales	Halobacteriaceae	472	------	Aldedh	ProA
Halomicrobium mukohataei DSM 12286	halob_hmu1	Ensembl Bacteria	ACV49478	Archaea	Halobacteria	Halobacteriales	Halobacteriaceae	282	AA_kinase	------	ProB
	halob_hmu2	Ensembl Bacteria	ACV49479	Archaea	Halobacteria	Halobacteriales	Halobacteriaceae	443	------	Aldedh	ProA
Haladaptatus paucihalophilus DX253	halob_hpa1	Ensembl Bacteria	EFW90022	Archaea	Halobacteria	Halobacteriales	Halobacteriaceae	279	AA_kinase	------	ProB
	halob_hpa2	Ensembl Bacteria	EFW90023	Archaea	Halobacteria	Halobacteriales	Halobacteriaceae	443	------	Aldedh	ProA
Halanaeroarchaeum sulfurireducens	halob_hsu1	Ensembl Bacteria	ALG82262	Archaea	Halobacteria	Halobacteriales	Halobacteriaceae	281	AA_kinase	------	ProB
	halob_hsu2	Ensembl Bacteria	ALG82263	Archaea	Halobacteria	Halobacteriales	Halobacteriaceae	396	------	Aldedh	ProA
Halorhabdus tiamatea SARL4B	halob_hti1	Ensembl Bacteria	ERJ04777	Archaea	Halobacteria	Halobacteriales	Halobacteriaceae	277	AA_kinase	------	ProB
	halob_hti2	Ensembl Bacteria	ERJ04778	Archaea	Halobacteria	Halobacteriales	Halobacteriaceae	443	------	Aldedh	ProA
Natronomonas moolapensis	halob_nmo1	Ensembl Bacteria	CCQ37971	Archaea	Halobacteria	Halobacteriales	Halobacteriaceae	286	AA_kinase	------	ProB
	halob_nmo2	Ensembl Bacteria	CCQ37972	Archaea	Halobacteria	Halobacteriales	Halobacteriaceae	455	------	Aldedh	ProA
Haloferax alexandrinus JCM 10717	halof_hal1	Ensembl Bacteria	ELZ93324	Archaea	Halobacteria	Haloferacales	Haloferacaceae	292	AA_kinase	------	ProB
	halof_hal2	Ensembl Bacteria	ELZ93325	Archaea	Halobacteria	Haloferacales	Haloferacaceae	444	------	Aldedh	ProA
Halorubrum californiensis DSM 19288	halof_hca1	Ensembl Bacteria	ELZ44790	Archaea	Halobacteria	Haloferacales	Halorubraceae	291	AA_kinase	-----	ProB
	halof_hca2	Ensembl Bacteria	ELZ44789	Archaea	Halobacteria	Haloferacales	Halorubraceae	448	------	Aldedh	ProA
Haloquadratum walsbyi DSM 16790	halof_hwa1	Ensembl Bacteria	CAJ51973	Archaea	Halobacteria	Haloferacales	Haloferacaceae	319	AA_kinase	------	ProB
	halof_hwa2	Ensembl Bacteria	CAJ51972	Archaea	Halobacteria	Haloferacales	Haloferacaceae	456	------	Aldedh	ProA
Candidatus Methanoperedens sp. BLZ1	meth__cme1	Ensembl Bacteria	KPQ44745	Archaea	Methanococci	Methanosarcinales	Methanoperedentaceae	378	AA_kinase	PUA	ProB
	meth__cme2	Ensembl Bacteria	KPQ44744	Archaea	Methanococci	Methanosarcinales	Methanoperedentaceae	449	------	Aldedh	ProA
Methanomethylovorans hollandica DSM 15978	meth__mho1	Ensembl Bacteria	AGB50198	Archaea	Methanococci	Methanosarcinales	Methanosarcinaceae	374	AA_kinase	PUA	ProB
	meth__mho2	Ensembl Bacteria	AGB50197	Archaea	Methanococci	Methanosarcinales	Methanosarcinaceae	453	------	Aldedh	ProA
Methanohalophilus mahii DSM 5219	meth__mma1	Ensembl Bacteria	ADE36135	Archaea	Methanococci	Methanosarcinales	Methanosarcinaceae	378	AA_kinase	PUA	ProB
	meth__mma2	Ensembl Bacteria	ADE36136	Archaea	Methanococci	Methanosarcinales	Methanosarcinaceae	447	------	Aldedh	ProA
Methanolobus psychrophilus R15	meth__mps1	Ensembl Bacteria	AFV23360	Archaea	Methanococci	Methanosarcinales	Methanosarcinaceae	380	AA_kinase	PUA	ProB
	meth__mps2	Ensembl Bacteria	AFV23359	Archaea	Methanococci	Methanosarcinales	Methanosarcinaceae	451	------	Aldedh	ProA
Candidatus Methanomethylophilus alvus Mx1201	metha_mal1	Ensembl Bacteria	AGI86283	Archaea	Thermoplasmata	Methanomassiliicoccales	---	374	AA_kinase	PUA	ProB
	metha_mal2	Ensembl Bacteria	AGI86284	Archaea	Thermoplasmata	Methanomassiliicoccales	---	435	------	Aldedh	ProA
Methanomassiliicoccales archaeon RumEn M2	metha_mar1	Ensembl Bacteria	KQM10902	Archaea	Thermoplasmata	Methanomassiliicoccales	---	374	AA_kinase	PUA	ProB
	metha_mar2	Ensembl Bacteria	KQM10903	Archaea	Thermoplasmata	Methanomassiliicoccales	---	436	------	Aldedh	ProA
Candidatus Methanomassiliicoccus intestinalis	metha_min1	Ensembl Bacteria	AGN25750	Archaea	Thermoplasmata	Methanomassiliicoccales	Methanomassiliicoccaceae	373	AA_kinase	PUA (without small C-terminal portion)	ProB
	metha_min2	Ensembl Bacteria	AGN25751	Archaea	Thermoplasmata	Methanomassiliicoccales	Methanomassiliicoccaceae	429	------	Aldedh	ProA
Candidatus Methanoplasma termitum	metha_mte1	Ensembl Bacteria	AIZ56888	Archaea	Thermoplasmata	Methanomassiliicoccales	---	372	AA_kinase	PUA	ProB
	metha_mte2	Ensembl Bacteria	AIZ56889	Archaea	Thermoplasmata	Methanomassiliicoccales	---	441	------	Aldedh	ProA
Haloterrigena sp. H13	natri_hal1	Ensembl Bacteria	OAQ51692	Archaea	Halobacteria	Natrialbales	Natrialbaceae	280	AA_kinase	------	ProB
	natri_hal2	Ensembl Bacteria	OAQ51693	Archaea	Halobacteria	Natrialbales	Natrialbaceae	445	------	Aldeh	ProA
Halostagnicola larsenii XH-48	natri_hla1	Ensembl Bacteria	AHG01505	Archaea	Halobacteria	Natrialbales	Natrialbaceae	277	AA_kinase	-----	ProB
	natri_hla2	Ensembl Bacteria	AHG01506	Archaea	Halobacteria	Natrialbales	Natrialbaceae	434	------	Aldedh	ProA
Natronococcus amylolyticus DSM 10524	natri_nam1	Ensembl Bacteria	ELY56202	Archaea	Halobacteria	Natrialbales	Natrialbaceae	287	AA_kinase	------	ProB
	natri_nam2	Ensembl Bacteria	ELY56203	Archaea	Halobacteria	Natrialbales	Natrialbaceae	443	------	Aldedh	ProA
Natronobacterium gregoryi SP2	natri_ngr1	Ensembl Bacteria	AFZ73633	Archaea	Halobacteria	Natrialbales	Natrialbaceae	277	AA_kinase	-----	ProB
	natri_ngr2	Ensembl Bacteria	AFZ73634	Archaea	Halobacteria	Natrialbales	Natrialbaceae	445	------	Aldedh	ProA
Natronolimnobius innermongolicus JCM 12255	natri_nin1	Ensembl Bacteria	ELY59100	Archaea	Halobacteria	Natrialbales	Natrialbaceae	279	AA_kinase	------	ProB
	natri_nin2	Ensembl Bacteria	ELY59101	Archaea	Halobacteria	Natrialbales	Natrialbaceae	444	------	Aldedh	ProA
Natrinema pellirubrum DSM 15624	natri_npe1	Ensembl Bacteria	AGB30778	Archaea	Halobacteria	Natrialbales	Natrialbaceae	280	AA_kinase	-----	ProB
	natri_npe2	Ensembl Bacteria	AGB30779	Archaea	Halobacteria	Natrialbales	Natrialbaceae	445	------	Aldedh	ProA
Salinarchaeum sp. Harcht-Bsk1	natri_sal1	Ensembl Bacteria	AGN02861	Archaea	Halobacteria	Natrialbales	Natrialbaceae	286	AA_kinase	-----	ProB
	natri_sal2	Ensembl Bacteria	AGN02862	Archaea	Halobacteria	Natrialbales	Natrialbaceae	496	------	(Just a portion) Aldedh	ProA
Nematostella vectensis	actin_nve1	EnsemblMetazoa	EDO38923	Animals		Actiniaria	Edwardsiidae	757	AA_kinase	Aldedh	P5CS
Echinops telfairi	afros_ete	GenBank	XM_004701044.3	Animals		Afrosoricida	Tenrecidae	795	AA_kinase	Aldedh	P5CS
Branchiostoma floridae	amphi_bfl1	Metazome	128677	Animals		Amphioxiformes	Branchiostomidae	1027	AA_kinase	Aldedh	P5CS
Anser brachyrhynchus	anser_abr	Ensembl (vertebrades)	ENSABRT00000015424.1	Animals	Aves	Anseriformes	Anatidae	802	AA_kinase	Aldedh	P5CS
Anas platyrhynchos platyrhynchos	anser_apl	Ensembl (vertebrades)	ENSAPLT00000006593.2	Animals	Aves	Anseriformes	Anatidae	802	AA_kinase	Aldedh	P5CS
Xenopus Tropicalis	anura_xtr1	Ensembl (vertebrates)	ENSXETT00000024915.1	Animals		Anura	Pipidae	798	AA_kinase	Aldedh	P5CS
Apteryx haastii	apter_aha	Ensembl (vertebrades)	ENSAHAT00000026389.1	Animals	Aves	Apterygiformes	Apterygidae	800	AA_kinase	Aldedh	P5CS
Apteryx oweni	apter_aow	Ensembl (vertebrades)	ENSAOWT00000013948.1	Animals	Aves	Apterygiformes	Apterygidae	794	AA_kinase	Aldedh	P5CS
Stegodyphus mimosarum	arane_smi	EnsemblMetazoa	KFM61535	Animals		Araneae	Eresidae	680	AA_kinase (incomplete N-tail)	Aldedh	P5CS
Bison bison	artio_bbi	Ensembl (vertebrades)	ENSBBBT00000025188.1	Animals	Mammalia	Artiodactyla	Bovidae	795	AA_kinase	Aldedh	P5CS
Bos mutus	artio_bmu	Ensembl (vertebrades)	ENSBMUT00000031109.1	Animals	Mammalia	Artiodactyla	Bovidae	795	AA_kinase	Aldedh	P5CS
Bos taurus	artio_bta	Ensembl (vertebrades)	ENSBTAT00000015703.3	Animals	Mammalia	Artiodactyla	Bovidae	795	AA_kinase	Aldedh	P5CS
Camelus dromedarius	artio_cdr	Ensembl (vertebrados)	ENSCDRT00005017922.1	Animals	Mammalia	Artiodactyla	Camelidae	795	AA_kinase	Aldedh	P5CS
Capra hircus	artio_chi	Ensembl (vertebrades)	ENSCHIT00000012763.1	Animals	Mammalia	Artiodactyla	Bovidae	795	AA_kinase	Aldedh	P5CS
Catagonus wagneri	artio_cwa	Ensembl (vertebrados)	ENSCWAT00000025508.1	Animals	Mammalia	Artiodactyla	Tayassuidae	793	AA_kinase	Aldedh	P5CS
Moschus moschiferus	artio_mmo	Ensembl (vertebrados)	ENSMMST00000034105.1	Animals	Mammalia	Artiodactyla	Moschidae	795	AA_kinase	Aldedh	P5CS
Ovis aries	artio_oar	Ensembl (vertebrades)	ENSOART00000006869.1	Animals	Mammalia	Artiodactyla	Bovidae	795	AA_kinase	Aldedh	P5CS
Sus scrofa	artio_ssc	Ensembl (vertebrades)	ENSSSCT00000011483.4	Animals	Mammalia	Artiodactyla	Suidae	795	AA_kinase	Aldedh	P5CS
Vicugna pacos	artio_vpa	GenBank	XM_006218665.2	Animals	Mammalia	Artiodactyla	Camelidae	795	AA_kinase	Aldedh	P5CS
Adineta vaga	bdell_ava1	EnsemblMetazoa	GSADVT00003772001	Animals		Bdelloida	Adinetidae	783	AA_kinase	Aldedh	P5CS
	bdell_ava2	EnsemblMetazoa	GSADVT00018671001	Animals		Bdelloida	Adinetidae	757	AA_kinase	------	P5CS
	bdell_ava4	EnsemblMetazoa	GSADVT00048044001	Animals		Bdelloida	Adinetidae	759	AA_kinase	Aldedh	P5CS
Oryzias latipes	belon_ola1	Ensembl (vertebrates)	ENSORLT00000016538.2	Animals		Beloniformes	Adrianichthyidae	782	AA_kinase	Aldedh	P5CS
	belon_ola2	Ensembl (vertebrates)	ENSORLT00000010499.2	Animals		Beloniformes	Adrianichthyidae	734	AA_kinase	Aldedh	P5CS
Oryzias melastigma	belon_ome1	Ensembl (vertebrades)	ENSOMET00000033094.1	Animals	Actinopterygii	Beloniformes	Adrianichthyidae	774	AA_kinase	Aldedh	P5CS
	belon_ome2	Ensembl (vertebrades)	ENSOMET00000024910.1	Animals	Actinopterygii	Beloniformes	Adrianichthyidae	776	AA_kinase	Aldedh	P5CS
Zootermopsis nevadensis	blatt_zne	EnsemblMetazoa	KDR15957	Animals		Blattodea	Archotermopsidae	812	AA_kinase	Aldedh	P5CS
Capitella teleta	capit_cte	EnsemblMetazoa	CapteT165388	Animals		Capitellida	Capitellidae	711	AA_kinase	Aldedh	P5CS
Ailuropoda melanoleuca	carni_ame	Ensembl (vertebrades)	ENSAMET00000017585.1	Animals	Mammalia	Carnivora	Ursidae	795	AA_kinase	Aldedh	P5CS
Canis familiaris	carni_cfa	Metazome	XM_534976.2	Animals		Carnivora	Canidae	795	AA_kinase	Aldedh	P5CS
Canis lupus	carni_clu	Ensembl (vertebrades)	ENSCAFT00020007810.1	Animals	Mammalia	Carnivora	Canidae	795	AA_kinase	Aldedh	P5CS
Felis catus	carni_fca	Ensembl (vertebrades)	ENSFCAT00000001422.6	Animals	Mammalia	Carnivora	Felidae	797	AA_kinase	Aldedh	P5CS
Mustela putorius	carni_mpu	Ensembl (vertebrades)	ENSMPUT00000017259.1	Animals	Mammalia	Carnivora	Mustelidae	795	AA_kinase	Aldedh	P5CS
Neovison vison	carni_nvi	Ensembl (vertebrades)	ENSNVIT00000000527.1	Animals	Mammalia	Carnivora	Mustelidae	795	AA_kinase	Aldedh	P5CS
Panthera tigris	carni_pti	Ensembl (vertebrades)	ENSPTIT00000031240.1	Animals	Mammalia	Carnivora	Felidae	795	AA_kinase	Aldedh	P5CS
Suricata suricatta	carni_ssu	Ensembl (vertebrados)	ENSSSUT00005012953.1	Animals	Mammalia	Carnivora	Herpestidae	795	AA_kinase	Aldedh	P5CS
Ursus americanus	carni_uam	Ensembl (vertebrades)	ENSUAMT00000031323.1	Animals	Mammalia	Carnivora	Ursidae	795	AA_kinase	Aldedh	P5CS
Ursus maritimus	carni_uma	Ensembl (vertebrades)	ENSUMAT00000034794.1	Animals	Mammalia	Carnivora	Ursidae	795	AA_kinase	Aldedh	P5CS
Vulpes vulpes	carni_vvu	Ensembl (vertebrades)	ENSVVUT00000041663.1	Animals	Mammalia	Carnivora	Canidae	795	AA_kinase	Aldedh	P5CS
Dromaius novaehollandiae	casua_dno	Ensembl (vertebrades)	ENSDNVT00000007769.1	Animals	Aves	Casuariiformes	Dromaiidae	886	AA_kinase	Aldedh	P5CS
Physeter catodon	cetac_pca	Ensembl (vertebrados)	ENSPCTT00005034595.1	Animals	Mammalia	Cetacea	Physeteridae	795	AA_kinase	Aldedh	P5CS
Tursiops truncatus	cetac_ttr	Ensembl (vertebrades)	ENSTTRT00000003258.1	Animals	Mammalia	Cetacea	Delphinidae	795	AA_kinase	Aldedh	P5CS
Astyanax mexicanus	char__ame	Ensembl (vertebrades)	ENSAMXT00005025032.1	Animals	Actinopterygii	Characiformes	Characidae	768	AA_kinase	Aldedh	P5CS
Pygocentrus nattereri	char__pna	Ensembl (vertebrades)	ENSPNAT00000031845.1	Animals	Actinopterygii	Characiformes	Serrasalmidae	782	AA_kinase	Aldedh	P5CS
Calidris pugnax	chara_cpu	Ensembl (vertebrades)	ENSCPUT00000005817.1	Animals	Aves	Charadriiformes	Scolopacidae	800	AA_kinase	Aldedh	P5CS
Calidris pygmea	chara_cpy	Ensembl (vertebrades)	ENSCPGT00000012729.1	Animals	Aves	Charadriiformes	Scolopacidae	800	AA_kinase	Aldedh	P5CS
Callorhinchus milii	chima_cmi	Ensembl (vertebrades)	ENSCMIT00000030075.1	Animals	Holocephali	Chimaeriformes	Callorhinchidae	778	AA_kinase	Aldedh	P5CS
Myotis lucifugus	chiro_mlu	Ensembl (vertebrades)	ENSMLUT00000011027.2	Animals		Chiroptera	Vespertilionidae	798	AA_kinase	Aldedh	P5CS
Pteropus vampyrus	chiro_pva	GenBank	XM_011373961.2	Animals		Chiroptera	Pteropodidae	795	AA_kinase	Aldedh	P5CS
Dasypus novemcinctus	cingu_dno	Ensembl (vertebrades)	ENSDNOT00000017847.3	Animals		Cingulata	Dasypodidae	795	AA_kinase	Aldedh	P5CS
Daphnia magna	clado_dma	EnsemblMetazoa	KZS12255	Animals		Cladocera	Daphniidae	839	AA_kinase	Aldedh	P5CS
Daphnia pulex	clado_dpu	EnsemblMetazoa	EFX88336	Animals		Cladocera	Daphniidae	781	AA_kinase	Aldedh	P5CS
Clupea harengus	clupe_cha1	Ensembl (vertebrades)	ENSCHAT00000010632.1	Animals	Actinopterygii	Clupeiformes	Clupeidae	788	AA_kinase	Aldedh	P5CS
Denticeps clupeoides	clupe_dcl	Ensembl (vertebrades)	ENSDCDT00000027075.1	Animals	Actinopterygii	Clupeiformes	Denticipitidae	781	AA_kinase	Aldedh	P5CS
Latimeria chalumnae	coela_lch	Ensembl (vertebrades)	ENSLACT00000012727.2	Animals	Sarcopterygii	Coelacanthiformes	Latimeriidae	796	AA_kinase	Aldedh	P5CS
Dendroctonus ponderosae	coleo_dpo1	EnsemblMetazoa	ENN72325	Animals		Coleoptera	Scolytinae	800	AA_kinase	Aldedh	P5CS
Tribolium castaneum	coleo_tca	Metazome	XM_965265.1	Animals		Coleoptera	Tenebrionidae	798	AA_kinase	Aldedh	P5CS
Orchesella cincta	colle_oci	EnsemblMetazoa	ODM98616	Animals		Collembola	Entomobryidae	812	AA_kinase	Aldedh	P5CS
Cyprinodon variegatus	cypri_cva1	Ensembl (vertebrades)	ENSCVAT00000022792.1	Animals	Actinopterygii	Cyprinodontiformes	Cyprinodontidae	779	AA_kinase	Aldedh	P5CS
	cypri_cva2	Ensembl (vertebrades)	ENSCVAT00000005447.1	Animals	Actinopterygii	Cyprinodontiformes	Cyprinodontidae	756	AA_kinase	Aldedh	P5CS
Danio rerio	cypri_dre	Ensembl (vertebrates)	ENSDART00000160422.2	Animals	Actinopterygii	Cypriniformes	Cyprinidae	782	AA_kinase	Aldedh	P5CS
Fundulus heteroclitus	cypri_fhe1	Ensembl (vertebrades)	ENSFHET00000021960.1	Animals	Actinopterygii	Cyprinodontiformes	Fundulidae	777	AA_kinase	Aldedh	P5CS
	cypri_fhe2	Ensembl (vertebrades)	ENSFHET00000021891.1	Animals	Actinopterygii	Cyprinodontiformes	Fundulidae	757	AA_kinase	Aldedh	P5CS
Gambusia affinis	cypri_gaf1	Ensembl (vertebrades)	ENSGAFT00000006015.1	Animals	Actinopterygii	Cyprinodontiformes	Poeciliidae	1196	AA_kinase	Aldedh	P5CS
	cypri_gaf2	Ensembl (vertebrades)	ENSGAFT00000005708.1	Animals	Actinopterygii	Cyprinodontiformes	Poeciliidae	722	Without C-terminal portion (AA_kinase)	Aldedh	P5CS
Kryptolebias marmoratus	cypri_kma1	Ensembl (vertebrades)	ENSKMAT00000023327.1	Animals	Actinopterygii	Cyprinodontiformes	Rivulidae	772	AA_kinase	Aldedh	P5CS
	cypri_kma2	Ensembl (vertebrades)	ENSKMAT00000012837.1	Animals	Actinopterygii	Cyprinodontiformes	Rivulidae	779	AA_kinase	Aldedh	P5CS
Poecilia formosa	cypri_pfo1	Ensembl (vertebrades)	ENSPFOT00000027582.1	Animals	Actinopterygii	Cyprinodontiformes	Poeciliidae	779	AA_kinase	Aldedh	P5CS
	cypri_pfo2	Ensembl (vertebrades)	ENSPFOT00000002011.1	Animals	Actinopterygii	Cyprinodontiformes	Poeciliidae	785	AA_kinase	Aldedh	P5CS
Poecilia reticulata	cypri_pre1	Ensembl (vertebrades)	ENSPRET00000000879.1	Animals	Actinopterygii	Cyprinodontiformes	Poeciliidae	770	AA_kinase	Aldedh	P5CS
	cypri_pre2	Ensembl (vertebrades)	ENSPRET00000013656.1	Animals	Actinopterygii	Cyprinodontiformes	Poeciliidae	779	AA_kinase	Aldedh	P5CS
Xiphophorus maculatus	cypri_xma1	Ensembl (vertebrades)	ENSXMAT00000014737.2	Animals	Actinopterygii	Cyprinodontiformes	Poeciliidae	794	AA_kinase	Aldedh	P5CS
	cypri_xma2	Ensembl (vertebrades)	ENSXMAT00000007149.2	Animals	Actinopterygii	Cyprinodontiformes	Poeciliidae	779	AA_kinase	Aldedh	P5CS
Sarcophilus harrisii	dasyu_sha	Ensembl (vertebrades)	ENSSHAT00000013392.1	Animals		Dasyuromorphia	Dasyuridae	799	AA_kinase	Aldedh	P5CS
Monodelphis domestica	didel_mdo	Metazome	ENSMODT00000006290	Animals		Didelphimorphia	Didelphidae	802	AA_kinase	Aldedh	P5CS
Phascolarctos cinereus	dipro_pci	Ensembl (vertebrades)	ENSPCIT00000033805.2	Animals	Mammalia	Diprotodontia	Phascolarctidae	801	AA_kinase	Aldedh	P5CS
Vombatus ursinus	dipro_vur	Ensembl (vertebrades)	ENSVURT00010001491.1	Animals		Diprotodontia	Vombatidae	801	AA_kinase	Aldedh	P5CS
Aedes aegypti	dipte_aae	Metazome	AAEL006834-RA	Animals		Diptera	Culicidae	801	AA_kinase	Aldedh	P5CS
Anopheles darlingi	dipte_ada	EnsemblMetazoa	ADAC009386-RA	Animals		Diptera	Culicidae	759	AA_kinase	Aldedh	P5CS
Anopheles gambiae	dipte_aga	Metazome	ENSANGT00000021964	Animals		Diptera	Culicidae	738	AA_kinase	Aldedh	P5CS
Belgica antarctica	dipte_ban	EnsemblMetazoa	IU25_04741-mRNA-1	Animals		Diptera	Chironomidae	749	AA_kinase	Aldedh	P5CS
Culex quinquefasciatus	dipte_cqu	EnsemblMetazoa	CPIJ013217-RA	Animals		Diptera	Culicidae	789	AA_kinase	Aldedh	P5CS
Culicoides sonorensis	dipte_cso	EnsemblMetazoa	CSON012011-1	Animals		Diptera	Ceratopogonidae	794	AA_kinase	Aldedh	P5CS
Drosophila melanogaster	dipte_dme	Metazome	CG7470-RA	Animals		Diptera	Drosophilidae	776	AA_kinase	Aldedh	P5CS
Glossina morsitans	dipte_gmo	EnsemblMetazoa	GMOY006294-RA	Animals		Diptera	Glossinidae	760	AA_kinase	Aldedh	P5CS
Lucilia cuprina	dipte_lcu	EnsemblMetazoa	KNC29065	Animals		Diptera	Calliphoridae	780	AA_kinase	Aldedh	P5CS
Mayetiola destructor	dipte_mde	EnsemblMetazoa	Mdes012141-RB	Animals		Diptera	Cecidomyiidae	807	AA_kinase	Aldedh	P5CS
Musca domestica	dipte_mdo	EnsemblMetazoa	MDOA003585-RA	Animals		Diptera	Muscidae	780	AA_kinase	Aldedh	P5CS
Teleopsis dalmanni	dipte_tda	EnsemblMetazoa	TDAL012142-RA	Animals		Diptera	Diopsidae	780	AA_kinase	Aldedh	P5CS
Strongylocentrotus purpuratus	echin_spu	Metazome	XM_776431.2	Animals		Echinoida	Strongylocentrotidae	752	AA_kinase	Aldedh	P5CS
Folsomia candida	entom_fca	EnsemblMetazoa	OXA45685	Animals		Entomobryomorph	Isotomidae	835	AA_kinase	Aldedh	P5CS
Erinaceus europaeus	erina_eeu	GenBank	XM_007533392.2	Animals		Erinaceomorpha	Erinaceidae	795	AA_kinase	Aldedh	P5CS
Esox lucius	esoci_elu1	Ensembl (vertebrades)	ENSELUT00000009376.1	Animals	Actinopterygii	Esociformes	Esocidae	788	AA_kinase	Aldedh	P5CS
	esoci_elu2	Ensembl (vertebrades)	ENSELUT00000001497.1	Animals	Actinopterygii	Esociformes	Esocidae	766	AA_kinase	Aldedh	P5CS
Gadus morhua	gadif_gmo2	Ensembl (vertebrades)	ENSGMOT00000018589.1	Animals	Actinopterygii	Gadiformes	Gadidae	772	AA_kinase	Aldedh	P5CS
Coturnix japonica	galli_cja	Ensembl (vertebrades)	ENSCJPT00005007159.1	Animals	Aves	Galliformes	Phasianidae	802	AA_kinase	Aldedh	P5CS
Gallus gallus	galli_gga	Ensembl (vertebrates)	ENSGALT00000082301.2	Animals	Aves	Galliformes	Phasianidae	797	AA_kinase	Aldedh	P5CS
Meleagris gallopavo	galli_mga	Ensembl (vertebrades)	ENSMGAT00000013410.2	Animals	Aves	Galliformes	Phasianidae	803	AA_kinase	Aldedh	P5CS
Numida meleagris	galli_nme	Ensembl (vertebrades)	ENSNMET00000009331.1	Animals	Aves	Galliformes	Numididae	802	AA_kinase	Aldedh	P5CS
Gasterosteus aculeatus	gaste_gac1	Metazome	ENSGACT00000004501	Animals		Gasterosteiformes	Gasterosteidae	776	AA_kinase	Aldedh	P5CS
	gaste_gac2	Metazome	ENSGACT00000007967	Animals		Gasterosteiformes	Gasterosteidae	772	AA_kinase	Aldedh	P5CS
Biomphalaria glabrata	gastr_blg	EnsemblMetazoa	BGLB008934-RG	Animals	Gastropoda	---	Planorbidae	685	AA_kinase (without small C-terminal portion)	Aldedh	P5CS
Lottia gigantea	gastr_lgi	Metazome	XM_009050631.1	Animals	Gastropoda	Gastropoda	Lottiidae	787	AA_kinase	Aldedh	P5CS
Gouania willdenowi	gobie_gwi1	Ensembl (vertebrades)	ENSGWIT00000058954.1	Animals	Actinopterygii	Gobiesociformes	Gobiesocidae	779	AA_kinase	Aldedh	P5CS
	gobie_gwi2	Ensembl (vertebrades)	ENSGWIT00000017461.1	Animals	Actinopterygii	Gobiesociformes	Gobiesocidae	769	AA_kinase	Aldedh	P5CS
Electrophorus electricus	gymno_ele	Ensembl (vertebrades)	ENSEEET00000008572.1	Animals	Actinopterygii	Gymnotiformes	Gymnotidae	782	AA_kinase	Aldedh	P5CS
Amphimedon queenslandica	haplo_aqu	EnsemblMetazoa	Aqu2.1.42751_001	Animals		Haplosclerida	Niphatidae	781	AA_kinase	Aldedh	P5CS
Rhodnius prolixus	hemip_rpr	EnsemblMetazoa	RPRC009981-RA	Animals		Hemiptera	Reduviidae	735	AA_kinase	------	P5CS
Acyrthosiphon pisum	homop_api1	EnsemblMetazoa	ACYPI000665-RA	Animals		Homoptera	Aphididae	795	AA_kinase	Aldedh	P5CS
Atta cephalotes	hymen_ace	EnsemblMetazoa	XM_012200431.1	Animals		Hymenoptera	Formicidae	758	AA_kinase	Aldedh	P5CS
Apis mellifera	hymen_ame	EnsemblMetazoa	GB47503-RA	Animals		Hymenoptera	Apidae	784	AA_kinase	Aldedh	P5CS
Bombus impatiens	hymen_bim	EnsemblMetazoa	BIMP13538-RA	Animals		Hymenoptera	Apidae	785	AA_kinase	Aldedh	P5CS
Bombus terrestris	hymen_bte	EnsemblMetazoa	XM_020864550.1	Animals		Hymenoptera	Apidae	786	AA_kinase	Aldedh	P5CS
Nasonia vitripennis	hymen_nvi	EnsemblMetazoa	NV10673-RA	Animals		Hymenoptera	Pteromalidae	786	AA_kinase	Aldedh	P5CS
Solenopsis invicta	hymen_sin	GenBank	XM_026135702.1	Animals		Hymenoptera	Formicidae	789	AA_kinase	Aldedh	P5CS
Procavia capensis	hyrac_pca	Ensembl (vertebrades)	ENSPCAT00000001736.1	Animals		Hyracoidea	Procaviidae	795	AA_kinase	Aldedh	P5CS
Ixodes scapularis	ixodi_isc	EnsemblMetazoa	ISCW005278-RA	Animals		Ixodida	Ixodidae	726	AA_kinase	------	P5CS
Oryctolagus cuniculus	lagom_ocu	Ensembl (vertebrades)	ENSOCUT00000005957.3	Animals	Mammalia	Lagomorpha	Leporidae	795	AA_kinase	Aldedh	P5CS
Bombyx mori	lepid_bmo	GenBank	XM_028171970.1	Animals		Lepidoptera	Bombycidae	788	AA_kinase	Aldedh	P5CS
Danaus plexippus	lepid_dpl	EnsemblMetazoa	DPOGS205264-TA	Animals		Lepidoptera	Nymphalidae	780	AA_kinase	Aldedh	P5CS
Heliconius melpomene	lepid_hme	EnsemblMetazoa	HMEL016204-RA	Animals		Lepidoptera	Nymphalidae	718	AA_Kinase (Muito incompleto C-tail)	Aldedh	P5CS
Melitaea cinxia	lepid_mci	EnsemblMetazoa	MCINX011093-RA	Animals		Lepidoptera	Nymphalidae	731	AA_kinase	------	P5CS
Lepisosteus oculatus	lepis_loc	Ensembl (vertebrades)	ENSLOCT00000015014.1	Animals	Actinopterygii	Lepisosteiformes	Lepisosteidae	781	AA_kinase	Aldedh	P5CS
Lingula anatina	lingu_lan1	EnsemblMetazoa	g27523.t1	Animals		Lingulida	Lingulidae	765	AA_kinase	Aldedh	P5CS
	lingu_lan2	EnsemblMetazoa	g33069.t1	Animals		Lingulida	Lingulidae	743	AA_kinase	Aldedh	P5CS
Ornithorhynchus anatinus	monot_oan	GenBank	XM_029060879.1	Animals		Monotremata	Ornithorhynchidae	800	AA_kinase	Aldedh	P5CS
Eptatretus burgeri	myxin_ebu	Ensembl (vertebrades)	ENSEBUT00000000839.1	Animals	Myxini	Myxiniformes	Myxinidae	640	without N-terminal portion (AA_kinase)	Aldedh	P5CS
Octopus bimaculoides	octop_obi	EnsemblMetazoa	Ocbimv22020100m	Animals		Octopoda	Octopodidae	794	AA_kinase	Aldedh	P5CS
Paramormyrops kingsleyae	osteo_pki1	Ensembl (vertebrades)	ENSPKIT00000001016.1	Animals	Actinopterygii	Osteoglossiformes	Mormyridae	788	AA_kinase	Aldedh	P5CS
Scleropages formosus	osteo_sfo1	Ensembl (vertebrades)	ENSSFOT00015016557.1	Animals	Actinopterygii	Osteoglossiformes	Osteoglossidae	789	AA_kinase	Aldedh	P5CS
	osteo_sfo2	Ensembl (vertebrades)	ENSSFOT00015033140.1	Animals	Actinopterygii	Osteoglossiformes	Osteoglossidae	879	AA_kinase	Aldedh	P5CS
Cyanistes caeruleus	passe_cca	Ensembl (vertebrades)	ENSCCET00000034323.1	Animals	Aves	Passeriformes	Paridae	791	AA_kinase	Aldedh	P5CS
Ficedula albicollis	passe_fal	Ensembl (vertebrades)	ENSFALT00000001414.1	Animals	Aves	Passeriformes	Muscicapidae	802	AA_kinase	Aldedh	P5CS
Junco hyemalis	passe_jhy	Ensembl (vertebrades)	ENSJHYT00000021417.1	Animals	Aves	Passeriformes	Emberizidae	786	AA_kinase	Aldedh	P5CS
Lepidothrix coronata	passe_lco	Ensembl (vertebrades)	ENSLCOT00000015327.1	Animals	Aves	Passeriformes	Pipridae	800	AA_kinase	Aldedh	P5CS
Lonchura striata	passe_lst	Ensembl (vertebrades)	ENSLSDT00000022793.1	Animals	Aves	Passeriformes	Estrildidae	800	AA_kinase	Aldedh	P5CS
Manacus vitellinus	passe_mvi	Ensembl (vertebrades)	ENSMVIT00005019611.1	Animals	Aves	Passeriformes	Pipridae	860	AA_kinase	Aldedh	P5CS
Parus major	passe_pma	Ensembl (vertebrades)	ENSPMJT00000010259.1	Animals	Aves	Passeriformes	Paridae	802	AA_kinase	Aldedh	P5CS
Serinus canaria	passe_sca	Ensembl (vertebrades)	ENSSCAT00000015095.1	Animals	Aves	Passeriformes	Fringillidae	799	AA_kinase	Aldedh	P5CS
Taeniopygia guttata	passe_tgu	Ensembl (vertebrades)	ENSTGUT00000012210.1	Animals	Aves	Passeriformes	Estrildidae	756	AA_kinase	Aldedh	P5CS
Zonotrichia albicollis	passe_zal	Ensembl (vertebrades)	ENSZALT00000006982.1	Animals	Aves	Passeriformes	Emberizidae	1275	AA_kinase	Aldedh	P5CS
Astatotilapia calliptera	perci_aca1	Ensembl (vertebrades)	ENSACLT00000033549.1	Animals	Actinopterygii	Perciformes	Cichlidae	778	AA_kinase	Aldedh	P5CS
	perci_aca2	Ensembl (vertebrades)	ENSACLT00000011889.1	Animals	Actinopterygii	Perciformes	Cichlidae	782	AA_kinase	Aldedh	P5CS
Amphilophus citrinellus	perci_aci1	Ensembl (vertebrades)	ENSACIT00000006375.1	Animals	Actinopterygii	Perciformes	Cichlidae	755	AA_kinase	Aldedh	P5CS
	perci_aci2	Ensembl (vertebrades)	ENSACIT00000006477.1	Animals	Actinopterygii	Perciformes	Cichlidae	773	AA_kinase	Aldedh	P5CS
	perci_aci3	Ensembl (vertebrades)	ENSACIG00000024470	Animals	Actinopterygii	Perciformes	Cichlidae	764	AA_kinase	Aldedh	P5CS
Amphiprion ocellaris	perci_aoc1	Ensembl (vertebrades)	ENSAOCT00000013517.1	Animals	Actinopterygii	Perciformes	Pomacentridae	737	AA_kinase	Aldedh	P5CS
	perci_aoc2	Ensembl (vertebrades)	ENSAOCT00000015881.1	Animals	Actinopterygii	Perciformes	Pomacentridae	778	AA_kinase	Aldedh	P5CS
Acanthochromis polyacanthus	perci_apo1	Ensembl (vertebrades)	ENSAPOT00000025717.1	Animals	Actinopterygii	Perciformes	Pomacentridae	780	AA_kinase	Aldedh	P5CS
	perci_apo2	Ensembl (vertebrades)	ENSAPOT00000027872.1	Animals	Actinopterygii	Perciformes	Pomacentridae	795	AA_kinase	Aldedh	P5CS
Anabas testudineus	perci_ate1	Ensembl (vertebrades)	ENSATET00000020204.1	Animals	Actinopterygii	Perciformes	Anabantidae	779	AA_kinase	Aldedh	P5CS
	perci_ate2	Ensembl (vertebrades)	ENSATET00000033240.1	Animals	Actinopterygii	Perciformes	Anabantidae	779	AA_kinase	Aldedh	P5CS
Betta splendens	perci_bsp1	Ensembl (vertebrades)	ENSBSLT00000048098.1	Animals	Actinopterygii	Perciformes	Osphronemidae	780	AA_kinase	Aldedh	P5CS
	perci_bsp2	Ensembl (vertebrades)	ENSBSLT00000060831.1	Animals	Actinopterygii	Perciformes	Osphronemidae	792	AA_kinase	Aldedh	P5CS
Cottoperca gobio	perci_cgo1	Ensembl (vertebrades)	ENSCGOT00000011044.1	Animals	Actinopterygii	Perciformes	Bovichtidae	758	AA_kinase	Aldedh	P5CS
	perci_cgo2	Ensembl (vertebrades)	ENSCGOT00000045181.1	Animals	Actinopterygii	Perciformes	Bovichtidae	776	AA_kinase	Aldedh	P5CS
Labrus bergylta	perci_lbe1	Ensembl (vertebrades)	ENSLBET00000016504.1	Animals	Actinopterygii	Perciformes	Labridae	779	AA_kinase	Aldedh	P5CS
	perci_lbe2	Ensembl (vertebrades)	ENSLBET00000013519.1	Animals	Actinopterygii	Perciformes	Labridae	782	AA_kinase	Aldedh	P5CS
Lates calcarifer	perci_lca1	Ensembl (vertebrades)	ENSLCAT00010008535.1	Animals	Actinopterygii	Perciformes	Latidae	767	AA_kinase	Aldedh	P5CS
	perci_lca2	Ensembl (vertebrades)	ENSLCAT00010002383.1	Animals	Actinopterygii	Perciformes	Latidae	782	AA_kinase	Aldedh	P5CS
Larimichthys crocea	perci_lcr1	Ensembl (vertebrades)	ENSLCRT00005065888.1	Animals	Actinopterygii	Perciformes	Sciaenidae	779	AA_kinase	Aldedh	P5CS
	perci_lcr2	Ensembl (vertebrades)	ENSLCRT00005060632.1	Animals	Actinopterygii	Perciformes	Sciaenidae	782	AA_kinase	Aldedh	P5CS
Maylandia zebra	perci_mze1	Ensembl (vertebrades)	ENSMZET00005014576.1	Animals	Actinopterygii	Perciformes	Cichlidae	778	AA_kinase	Aldedh	P5CS
	perci_mze2	Ensembl (vertebrades)	ENSMZET00005021722.1	Animals	Actinopterygii	Perciformes	Cichlidae	722	AA_kinase	Aldedh	P5CS
Neolamprologus brichardi	perci_nbr1	Ensembl (vertebrades)	ENSNBRT00000021752.1	Animals	Actinopterygii	Perciformes	Cichlidae	750	AA_kinase	Aldedh	P5CS
	perci_nbr2	Ensembl (vertebrades)	ENSNBRT00000020940.1	Animals	Actinopterygii	Perciformes	Cichlidae	779	AA_kinase	Aldedh	P5CS
Neogobius melanostomus	perci_nme	Ensembl (vertebrados)	ENSNMLT00000037524.1	Animals	Actinopterygii	Perciformes	Gobiidae	780	AA_kinase	Aldedh	P5CS
Oreochromis niloticus	perci_oni1	Ensembl (vertebrades)	ENSONIT00000012810.1	Animals	Actinopterygii	Perciformes	Cichlidae	755	AA_kinase	Aldedh	P5CS
	perci_oni2	Ensembl (vertebrades)	ENSONIT00000020475.1	Animals	Actinopterygii	Perciformes	Cichlidae	782	AA_kinase	Aldedh	P5CS
Periophthalmus magnuspinnatus	perci_pma1	Ensembl (vertebrades)	ENSPMGT00000016014.1	Animals	Actinopterygii	Perciformes	Gobiidae	723	AA_kinase	Aldedh	P5CS
	perci_pma2	Ensembl (vertebrades)	ENSPMGT00000000521.1	Animals	Actinopterygii	Perciformes	Gobiidae	760	AA_kinase	Aldedh	P5CS
Pundamilia nyererei	perci_pny1	Ensembl (vertebrades)	ENSPNYT00000026253.1	Animals	Actinopterygii	Perciformes	Cichlidae	722	AA_kinase	Aldedh	P5CS
	perci_pny2	Ensembl (vertebrades)	ENSPNYT00000017579.1	Animals	Actinopterygii	Perciformes	Cichlidae	779	AA_kinase	Aldedh	P5CS
Parambassis ranga	perci_pra1	Ensembl (vertebrades)	ENSPRNT00000049789.1	Animals	Actinopterygii	Perciformes	Ambassidae	779	AA_kinase	Aldedh	P5CS
	perci_pra2	Ensembl (vertebrades)	ENSPRNT00000057965.1	Animals	Actinopterygii	Perciformes	Ambassidae	758	AA_kinase	Aldedh	P5CS
Seriola dumerili	perci_sdu1	Ensembl (vertebrades)	ENSSDUT00000029757.1	Animals	Actinopterygii	Perciformes	Carangidae	782	AA_kinase	Aldedh	P5CS
	perci_sdu2	Ensembl (vertebrades)	ENSSDUT00000006000.1	Animals	Actinopterygii	Perciformes	Carangidae	779	AA_kinase	Aldedh	P5CS
Stegastes partitus	perci_spa1	Ensembl (vertebrades)	ENSSPAT00000008175.1	Animals	Actinopterygii	Perciformes	Pomacentridae	779	AA_kinase	Aldedh	P5CS
	perci_spa2	Ensembl (vertebrades)	ENSSPAT00000028538.1	Animals	Actinopterygii	Perciformes	Pomacentridae	751	AA_kinase	Aldedh	P5CS
Equus caballus	peris_eca	Ensembl (vertebrades)	ENSECAT00000018393.2	Animals	Mammalia	Perissodactyla	Equidae	795	AA_kinase	Aldedh	P5CS
Pediculus humanus	phthi_phu	EnsemblMetazoa	PHUM237750-RA	Animals		Phthiraptera	Pediculidae	740	AA_kinase	Aldedh	P5CS
Cynoglossus semilaevis	pleur_cse	Ensembl (vertebrades)	ENSCSET00000019945.1	Animals	Actinopterygii	Pleuronectiformes	Cynoglossidae	779	AA_kinase	Aldedh	P5CS
Scophthalmus maximus	pleur_sma1	Ensembl (vertebrades)	ENSSMAT00000019127.1	Animals	Actinopterygii	Pleuronectiformes	Scophthalmidae	779	AA_kinase	Aldedh	P5CS
	pleur_sma2	Ensembl (vertebrades)	ENSSMAT00000033380.1	Animals	Actinopterygii	Pleuronectiformes	Scophthalmidae	780	AA_kinase	Aldedh	P5CS
Erpetoichthys calabaricus	polyp_eca	Ensembl (vertebrades)	ENSECRT00000005264.1	Animals	Actinopterygii	Polypteriformes	Polypteridae	781	AA_kinase	Aldedh	P5CS
Aotus nancymaae	prima_ana	Ensembl (vertebrades)	ENSANAT00000045729.1	Animals	Mammalia	Primates	Aotidae	795	AA_kinase	Aldedh	P5CS
Colobus angolensis	prima_can	Ensembl (vertebrades)	ENSCANT00000049457.1	Animals	Mammalia	Primates	Cercopithecidae	795	AA_kinase	Aldedh	P5CS
Cercocebus atys	prima_cat	Ensembl (vertebrades)	ENSCATT00000069464.1	Animals	Mammalia	Primates	Cercopithecidae	789	AA_kinase	Aldedh	P5CS
Cebus capucinus	prima_cca	Ensembl (vertebrades)	ENSCCAT00000027580.1	Animals	Mammalia	Primates	Cebidae	795	AA_kinase	Aldedh	P5CS
Callithrix jacchus	prima_cja	Ensembl (vertebrades)	ENSCJAT00000091415.1	Animals	Mammalia	Primates	Callitrichidae	741	AA_kinase	Aldedh	P5CS
Chlorocebus sabaeus	prima_csa	GenBank	XM_007964522.1	Animals	Mammalia	Primates	Cercopithecidae	738	AA_kinase	Aldedh	P5CS
Carlito syrichta	prima_csy	Ensembl (vertebrades)	ENSTSYT00000031626.1	Animals	Mammalia	Primates	Tarsiidae	795	AA_kinase	Aldedh	P5CS
Gorilla gorilla	prima_ggo	Ensembl (vertebrades)	ENSGGOT00000012543.3	Animals	Mammalia	Primates	Hominidae	795	AA_kinase	Aldedh	P5CS
Homo sapiens	prima_hsa	Metazome	ENST00000371224	Animals		Primates	Hominidae	795	AA_kinase	Aldedh	P5CS
Mandrillus leucophaeus	prima_mle	Ensembl (vertebrades)	ENSMLET00000056844.1	Animals	Mammalia	Primates	Cercopithecidae	765	AA_kinase	------	P5CS
Microcebus murinus	prima_mmu	Ensembl (vertebrades)	ENSMICT00000062473.1	Animals	Mammalia	Primates	Cheirogaleidae	795	AA_kinase	Aldedh	P5CS
Macaca nemestrina	prima_mne	Ensembl (vertebrades)	ENSMNET00000043708.1	Animals	Mammalia	Primates	Cercopithecidae	818	AA_kinase	Aldedh	P5CS
Nomascus leucogenys	prima_nle	Ensembl (vertebrades)	ENSNLET00000016764.3	Animals	Mammalia	Primates	Hylobatidae	781	AA_kinase	Aldedh	P5CS
Otolemur garnettii	prima_oga	Ensembl (vertebrades)	ENSOGAT00000003756.2	Animals	Mammalia	Primates	Galagidae	795	AA_kinase	Aldedh	P5CS
Pongo abelii	prima_pab	Ensembl (vertebrades)	ENSPPYT00000003013.2	Animals	Mammalia	Primates	Hominidae	795	AA_kinase	Aldedh	P5CS
Papio anubis	prima_pan	Ensembl (vertebrades)	ENSPANT00000011589.2	Animals	Mammalia	Primates	Cercopithecidae	795	AA_kinase	Aldedh	P5CS
Propithecus coquereli	prima_pco	Ensembl (vertebrades)	ENSPCOT00000031541.1	Animals	Mammalia	Primates	Indriidae	795	AA_kinase	Aldedh	P5CS
Prolemur simus	prima_psi	Ensembl (vertebrades)	ENSPSMT00000018047.1	Animals	Mammalia	Primates	Lemuridae	795	AA_kinase	Aldedh	P5CS
Piliocolobus tephrosceles	prima_pte	Ensembl (vertebrades)	ENSPTET00000048202.1	Animals	Mammalia	Primates	Cercopithecidae	795	AA_kinase	Aldedh	P5CS
Pan troglodytes	prima_ptr	Ensembl (vertebrades)	ENSPTRT00000099771.1	Animals	Mammalia	Primates	Hominidae	795	AA_kinase	Aldedh	P5CS
Rhinopithecus bieti	prima_rbi	Ensembl (vertebrades)	ENSRBIG00000021573	Animals	Mammalia	Primates	Cercopithecidae	795	AA_kinase	Aldedh	P5CS
Saimiri boliviensis	prima_sbo	Ensembl (vertebrades)	ENSSBOT00000024847.1	Animals	Mammalia	Primates	Cebidae	795	AA_kinase	Aldedh	P5CS
Theropithecus gelada	prima_tge	Ensembl (vertebrades)	ENSTGET00000019668.1	Animals	Mammalia	Primates	Cercopithecidae	795	AA_kinase	Aldedh	P5CS
Loxodonta africana	probo_laf	Ensembl (vertebrades)	ENSLAFT00000016000.3	Animals		Proboscidea	Elephantidae	795	AA_kinase	Aldedh	P5CS
Amazona collaria	psitt_aco	Ensembl (vertebrados)	ENSACOT00000017580.1	Animals	Aves	Psittaciformes	Psittacidae	802	AA_kinase	Aldedh	P5CS
Melopsittacus undulatus	psitt_mun	Ensembl (vertebrades)	ENSMUNT00000013777.1	Animals	Aves	Psittaciformes	Psittacidae	779	AA_kinase	Aldedh	P5CS
Caenorhabditis briggsae	rhabd_cbr	Metazome	CBG00074	Animals		Rhabditida	Rhabditidae	800	AA_kinase	Aldedh	P5CS
Caenorhabditis elegans	rhabd_cel	Metazome	T22H6.2b	Animals		Rhabditida	Rhabditidae	802	AA_kinase	Aldedh	P5CS
Pristionchus pacificus	rhabd_ppa	EnsemblMetazoa	PPA20337	Animals		Rhabditida	Diplogastridae	638	AA_kinase	Aldedh	P5CS
Strongyloides ratti	rhabd_sra	EnsemblMetazoa	SRAE_X000121100	Animals		Rhabditida	Strongylidae	782	AA_kinase	Aldedh	P5CS
Sphenodon punctatus	rhync_spu	Ensembl (vertebrades)	ENSSPUT00000021486.1	Animals	Reptilia	Rhynchocephalia	Sphenodontidae	803	AA_kinase	Aldedh	P5CS
Castor canadensis	roden_cca	Ensembl (vertebrades)	ENSCCNT00000040272.1	Animals	Mammalia	Rodentia	Castoridae	795	AA_kinase	Aldedh	P5CS
Cryptomys damarensis	roden_cda	Ensembl (vertebrades)	ENSFDAT00000015934.1	Animals	Mammalia	Rodentia	Bathyergidae	795	AA_kinase	Aldedh	P5CS
Cricetulus griseus	roden_cgr	Ensembl (vertebrades)	ENSCGRT00000014875.1	Animals	Mammalia	Rodentia	Cricetidae	795	AA_kinase	Aldedh	P5CS
Chinchilla lanigera	roden_cla	Ensembl (vertebrades)	ENSCLAT00000002596.1	Animals	Mammalia	Rodentia	Chinchillidae	795	AA_kinase	Aldedh	P5CS
Cavia porcellus	roden_cpo	Ensembl (vertebrades)	ENSCPOT00000000180.3	Animals	Mammalia	Rodentia	Caviidae	795	AA_kinase	Aldedh	P5CS
Dipodomys ordii	roden_dor	Ensembl (vertebrades)	ENSDORT00000014100.2	Animals	Mammalia	Rodentia	Heteromyidae	752	AA_kinase	------	P5CS
Heterocephalus glaber F	roden_hgl	Ensembl (vertebrades)	ENSHGLT00000011510.1	Animals	Mammalia	Rodentia	Bathyergidae	795	AA_kinase	Aldedh	P5CS
Ictidomys tridecemlineatus	roden_itr	Ensembl (vertebrades)	ENSSTOT00000007944.3	Animals	Mammalia	Rodentia	Sciuridae	709	AA_kinase (just C-terminal portion)	Aldedh	P5CS
Jaculus jaculus	roden_jja	Ensembl (vertebrades)	ENSJJAT00000018728.1	Animals	Mammalia	Rodentia	Dipodidae	795	AA_kinase	Aldedh	P5CS
Mesocricetus auratus	roden_mau	Ensembl (vertebrades)	ENSMAUT00000027588.1	Animals	Mammalia	Rodentia	Cricetidae	795	AA_kinase	Aldedh	P5CS
Mus caroli	roden_mca	Ensembl (vertebrades)	MGP_CAROLIEiJ_T0048737.1	Animals	Mammalia	Rodentia	Muridae	795	AA_kinase	Aldedh	P5CS
Marmota marmota	roden_mma	Ensembl (vertebrades)	ENSMMMT00000027492.1	Animals	Mammalia	Rodentia	Sciuridae	794	AA_kinase	Aldedh	P5CS
Mus musculus	roden_mmu	Metazome	ENSMUST00000025979	Animals		Rodentia	Muridae	795	AA_kinase	Aldedh	P5CS
Microtus ochrogaster	roden_moc	Ensembl (vertebrades)	ENSMOCT00000018323.1	Animals	Mammalia	Rodentia	Cricetidae	795	AA_kinase	Aldedh	P5CS
Meriones unguiculatus	roden_mun	Ensembl (vertebrades)	ENSMUGT00000011813.1	Animals	Mammalia	Rodentia	Muridae	795	AA_kinase	Aldedh	P5CS
Octodon degus	roden_ode	Ensembl (vertebrades)	ENSODET00000021719.1	Animals	Mammalia	Rodentia	Octodontidae	795	AA_kinase	Aldedh	P5CS
Peromyscus maniculatus	roden_pma	Ensembl (vertebrades)	ENSPEMT00000017083.2	Animals	Mammalia	Rodentia	Cricetidae	795	AA_kinase	Aldedh	P5CS
Rattus norvegicus	roden_rno	Metazome	ENSRNOT00000020940	Animals		Rodentia	Muridae	795	AA_kinase	Aldedh	P5CS
Spermophilus dauricus	roden_sda	Ensembl (vertebrades)	ENSSDAT00000021495.1	Animals	Mammalia	Rodentia	Sciuridae	794	AA_kinase	Aldedh	P5CS
Spalax ehrenbergi	roden_seh	Ensembl (vertebrades)	ENSNGAT00000015005.1	Animals	Mammalia	Rodentia	Spalacidae	795	AA_kinase	Aldedh	P5CS
Urocitellus parryii	roden_upa	Ensembl (vertebrades)	ENSUPAT00010019676.1	Animals	Mammalia	Rodentia	Sciuridae	794	AA_kinase	Aldedh	P5CS
Hucho hucho	salmo_hhu1	Ensembl (vertebrades)	ENSHHUT00000049528.1	Animals	Actinopterygii	Salmoniformes	Salmonidae	780	AA_kinase	Aldedh	P5CS
	salmo_hhu2	Ensembl (vertebrades)	ENSHHUT00000092439.1	Animals	Actinopterygii	Salmoniformes	Salmonidae	786	AA_kinase	Aldedh	P5CS
Ictalurus punctatus	silur_ipu	Ensembl (vertebrades)	ENSIPUT00000024898.1	Animals	Actinopterygii	Siluriformes	Ictaluridae	782	AA_kinase	Aldedh	P5CS
Lepeophtheirus salmonis	sipho_lsa	EnsemblMetazoa	EMLSAT00000012086	Animals		Siphonostomatoida	Caligidae	832	AA_kinase	Aldedh	P5CS
Sorex araneus	soric_sar	GenBank	XM_004616386.1	Animals		Soricomorpha	Soricidae	795	AA_kinase	Aldedh	P5CS
Anolis carolinensis	squam_aca	GenBank	XM_016992152.1	Animals	Reptilia	Squamata	Dactyloidae	799	AA_kinase	Aldedh	P5CS
Notechis scutatus	squam_nsc	Ensembl (vertebrades)	ENSNSUT00000015646.1	Animals	Reptilia	Squamata	Elapidae	768	AA_kinase	Aldedh	P5CS
Podarcis muralis	squam_pmu	Ensembl (vertebrados)	ENSPMRT00000005338.1	Animals	Reptilia	Squamata	Lacertidae	758	AA_kinase	Aldedh	P5CS
Pseudonaja textilis	squam_pte	Ensembl (vertebrados)	ENSPTXT00000026786.1	Animals	Reptilia	Squamata	Elapidae	799	AA_kinase	Aldedh	P5CS
Pogona vitticeps	squam_pvi	Ensembl (vertebrades)	ENSPVIT00000020675.1	Animals	Reptilia	Squamata	Agamidae	801	AA_kinase	Aldedh	P5CS
Salvator merianae	squam_sme	Ensembl (vertebrades)	ENSSMRT00000033312.1	Animals	Reptilia	Squamata	Teiidae	799	AA_kinase	Aldedh	P5CS
Varanus komodoensis	squam_vko	Ensembl (vertebrados)	ENSVKKT00000002096.1	Animals	Reptilia	Squamata	Varanidae	799	AA_kinase	Aldedh	P5CS
Athene cunicularia	strig_acu	Ensembl (vertebrados)	ENSACUT00000018803.1	Animals	Aves	Strigiformes	Strigidae	802	AA_kinase	Aldedh	P5CS
Monopterus albus	synbr_mal	Ensembl (vertebrades)	ENSMALT00000009568.1	Animals	Actinopterygii	Synbranchiformes	Synbranchidae	811	AA_kinase	Aldedh	P5CS
Mastacembelus armatus	synbr_mar1	Ensembl (vertebrades)	ENSMAMT00000025291.1	Animals	Actinopterygii	Synbranchiformes	Mastacembelidae	790	AA_kinase	Aldedh	P5CS
	synbr_mar2	Ensembl (vertebrades)	ENSMAMT00000024854.1	Animals	Actinopterygii	Synbranchiformes	Mastacembelidae	779	AA_kinase	Aldedh	P5CS
Hippocampus comes	syngn_hco1	Ensembl (vertebrades)	ENSHCOT00000019990.1	Animals	Actinopterygii	Syngnathiformes	Syngnathidae	818	AA_kinase	Aldedh	P5CS
	syngn_hco2	Ensembl (vertebrades)	ENSHCOT00000010366.1	Animals	Actinopterygii	Syngnathiformes	Syngnathidae	779	AA_kinase	Aldedh	P5CS
Chelonoidis abingdonii	testu_cab	Ensembl (vertebrades)	ENSCABT00000012280.1	Animals	Reptilia	Testudines	Testudinidae	806	AA_kinase	Aldedh	P5CS
Chrysemys picta bellii	testu_cpi	Ensembl (vertebrades)	ENSCPBT00000019922.1	Animals	Reptilia	Testudines	Emydidae	758	AA_kinase	Aldedh	P5CS
Gopherus agassizii	testu_gag	Ensembl (vertebrades)	ENSGAGT00000013250.1	Animals	Reptilia	Testudines	Testudinidae	758	AA_kinase	Aldedh	P5CS
Pelodiscus sinensis	testu_psi	Ensembl (vertebrades)	ENSPSIT00000012416.1	Animals	Reptilia	Testudines	Trionychidae	802	AA_kinase	Aldedh	P5CS
Terrapene carolina	testu_tca	Ensembl (vertebrados)	ENSTMTT00000009593.1	Animals	Reptilia	Testudines	Emydidae	802	AA_kinase	Aldedh	P5CS
Mola mola	tetra_mmo1	Ensembl (vertebrades)	ENSMMOT00000011478.1	Animals	Actinopterygii	Tetraodontiformes	Molidae	779	AA_kinase	Aldedh	P5CS
Tetraodon nigroviridis	tetra_tni1	Ensembl (vertebrades)	ENSTNIT00000016623.1	Animals	Actinopterygii	Tetraodontiformes	Tetraodontidae	797	AA_kinase	Aldedh	P5CS
	tetra_tni2	Ensembl (vertebrades)	ENSTNIT00000006944.1	Animals	Actinopterygii	Tetraodontiformes	Tetraodontidae	763	AA_kinase	Aldedh	P5CS
Takifugu rubripes	tetra_tru1	Metazome	575811	Animals	Actinopterygii	Tetraodontiformes	Tetraodontidae	763	AA_kinase	Aldedh	P5CS
	tetra_tru2	Metazome	620776	Animals	Actinopterygii	Tetraodontiformes	Tetraodontidae	1324	AA_kinase	Aldedh	P5CS
Neogobius melanostomus	actin_nme	Ensembl (vertebrades)	ENSNMLT00000037524.1	Animals	Actinopterygii	Perciformes	Gobiidae	780	AA_kinase	Aldedh	P5CS
Nothoprocta perdicaria	tinam_npe	GenBank	XM_026036215.1	Animals	Aves	Tinamiformes	Tinamidae	802	AA_kinase	Aldedh	P5CS
Trichinella spiralis	trich_tsp	EnsemblMetazoa	EFV54266	Animals		Trichocephalida	Trichinellidae	781	AA_kinase	------	P5CS
Dinothrombium tinctorium	tromb_dti1	EnsemblMetazoa	DTIU003425-RA	Animals		Trombidiformes	Trombidiidae	791	AA_kinase	Aldedh	P5CS
	tromb_dti2	EnsemblMetazoa	DTIU003426-RA	Animals		Trombidiformes	Trombidiidae	791	AA_kinase	Aldedh	P5CS
Leptotrombidium deliense	tromb_lde	EnsemblMetazoa	LDEU003794-RA	Animals		Trombidiformes	trombiculidae	794	AA_kinase	Aldedh	P5CS
Tetranychus urticae	tromb_tur1	EnsemblMetazoa	tetur05g09050.1	Animals		Trombidiformes	Tetranychidae	791	AA_kinase	Aldedh	P5CS
	tromb_tur2	EnsemblMetazoa	tetur39g00270.1	Animals		Trombidiformes	Tetranychidae	758	AA_kinase	Aldedh	P5CS
Schistosoma mansoni	diplo_sma	EnsemblMetazoa	Smp_145020.1	Animals		Diplostomida	Schistosomatidae	767	AA_kinase	Aldedh	P5CS
Strigamia maritima	geoph_sma	EnsemblMetazoa	SMAR007207-RA	Animals		Geophilomorpha	Linotaeniidae	1430	AA_kinase	Aldedh	P5CS
Fragilariopsis cylindrus CCMP1102	bacil_fcy	Ensembl Protist	OEU12370	Algae	Bacillariophyceae	Bacillariales	Bacillariaceae	733	AA_kinase	Aldedh	P5CS
Pseudo-nitzschia multistriata	bacil_pmu	Ensembl Protist	VEU40309	Algae	Bacillariophyceae	Bacillariales	Bacillariaceae	778	AA_kinase	Aldedh	P5CS
Coccomyxa subellipsoidea	chlor_csu1	Phytozome	37765	Algae	Chlorophyta	Chlorococcales	Coccomyxaceae	778	AA_kinase	Aldedh	P5CS
	chlor_csu2	Phytozome	65318	Algae	Chlorophyta	Chlorococcales	Coccomyxaceae	649	AA_kinase	PUA	ProB
Phaeodactylum tricornutum	navic_ptr1	Ensembl Protist	Phatr3_J18027.t1	Algae	Bacillariophyceae	Naviculales	Phaeodactylaceae	802	AA_kinase	Aldedh	P5CS
	navic_ptr2	Ensembl Protist	Phatr3_J55086.t1	Algae	Bacillariophyceae	Naviculales	Phaeodactylaceae	809	AA_kinase	Aldedh	P5CS
Aureococcus anophagefferens	pelag_aan	Ensembl Protist	EGB04989	Algae	Pelagophyceae	Pelagomonadales	Pelagomonadaceae	731	AA_kinase	Aldedh	P5CS
	pelag_aan2	Ensembl Protist	EGB02993	Algae	Pelagophyceae	Pelagomonadales	Pelagomonadaceae	356	------	without small N-terminal portion (Aldedh)	GPR
Thalassiosira pseudonana	thala_tps	Ensembl Protist	EED91187	Algae	Coscinodiscophyceae	Thalassiosirales	Thalassiosiraceae	732	AA_kinase	Aldedh	P5CS
Chlamydomonas reinhardtii	chlam_cre1	Phytozome	Cre03.g146527.t1.1	Algae	Chlorophyta	Chlamydomonadales	Chlamydomonadaceae	664	------	Aldedh	GPR
	chlam_cre2	Phytozome	Cre17.g705700.t1.2	Algae	Chlorophyta	Chlamydomonadales	Chlamydomonadaceae	773	AA_kinase	PUA	ProB
	chlam_cre3	Phytozome	Cre17.g705850.t1.2	Algae	Chlorophyta	Chlamydomonadales	Chlamydomonadaceae	465	AA_kinase	PUA	ProB
Dunaliella salina	chlam_dsa	Phytozome	Dusal.0522s00006.1	Algae	Chlorophyta	Chlamydomonadales	Dunaliellaceae	226	AA_kinase (incomplete domain)	PUA	ProB
Bigelowiella natans	chlo__bna1	Ensembl Protist	JGI_V11_90603	Algae	Chlorarachniophyceae	Chlorarachniales	Chlorarachniaceae	382	AA_kinase	PUA	ProB
	chlo__bna2	Ensembl Protist	JGI_V11_85111	Algae	Chlorarachniophyceae	Chlorarachniales	Chlorarachniaceae	622	------	Aldedh	GPR
cyanidioschyzon merolae	cyani_cme1	EnsemblPlants	CMQ021CT	Algae	Rhodophyta	Cyanidiales	Cyanidiaceae	579	AA_kinase	PUA	ProB
	cyani_cme2	EnsemblPlants	CMQ024CT	Algae	Rhodophyta	Cyanidiales	Cyanidiaceae	490	------	Aldedh	ProA
Galdieria sulphuraria	cyani_gsu1	EnsemblPlants	EME30461	Algae	Rhodophyta	Cyanidiales	Galdieriaceae	435	------	Aldedh	ProA
	cyani_gsu2	EnsemblPlants	EME28842	Algae	Rhodophyta	Cyanidiales	Galdieriaceae	461	AA_kinase	PUA	ProB
	cyani_gsu3	EnsemblPlants	EME26848	Algae	Rhodophyta	Cyanidiales	Galdieriaceae	401	AA_kinase	PUA	ProB
Emiliania huxleyi	isoch_ehu1	Ensembl Protist	EOD24341	Algae	Prymnesiophyceae	Isochrysidales	Noelaerhabdaceae	410	AA_kinase	PUA	ProB
	isoch_ehu2	Ensembl Protist	EOD07107	Algae	Prymnesiophyceae	Isochrysidales	Noelaerhabdaceae	370	------	------	ProA
	isoch_ehu3	Ensembl Protist	EOD30569	Algae	Prymnesiophyceae	Isochrysidales	Noelaerhabdaceae	467	------	Aldedh	ProA
Micromonas pusilla CCMP1545	mamie_mpu1	Phytozome	30966	Algae	Chlorophyta	Mamiellales	Mamiellaceae	464	------	Aldedh	GPR
	mamie_mpu2	Phytozome	184546	Algae	Chlorophyta	Mamiellales	Mamiellaceae	412	AA_kinase	PUA	ProB
	mamie_mpu3	Phytozome	150353	Algae	Chlorophyta	Mamiellales	Mamiellaceae	440	AA_kinase	PUA	ProB
Micromonas sp. RCC299	mamie_msp1	Phytozome	59938	Algae	Chlorophyta	Mamiellales	Mamiellaceae	463	------	Aldedh	GPR
	mamie_msp2	Phytozome	64026	Algae	Chlorophyta	Mamiellales	Mamiellaceae	452	AA_kinase	PUA	ProB
	mamie_msp3	Phytozome	87470	Algae	Chlorophyta	Mamiellales	Mamiellaceae	446	AA_kinase	------	ProB
Ostreococcus lucimarinus	mamie_olu1	Phytozome	1184	Algae	Chlorophyta	Mamiellales	Bathycoccaceae	420	------	Aldedh	GPR
	mamie_olu2	Phytozome	12867	Algae	Chlorophyta	Mamiellales	Bathycoccaceae	413	AA_kinase	PUA	ProB
	mamie_olu3	Phytozome	18224	Algae	Chlorophyta	Mamiellales	Bathycoccaceae	403	AA_kinase	PUA	ProB
Guillardia theta CCMP2712	pyren_gth1	Ensembl Protist	EKX52215	Algae	Cryptophyceae	Pyrenomonadales	Geminigeraceae	369	AA_kinase	------	ProB
	pyren_gth2	Ensembl Protist	EKX38882	Algae	Cryptophyceae	Pyrenomonadales	Geminigeraceae	432	AA_kinase	------	ProB
	pyren_gth3	Ensembl Protist	EKX36453	Algae	Cryptophyceae	Pyrenomonadales	Geminigeraceae	406	AA_kinase	------	ProB
	pyren_gth4	Ensembl Protist	EKX53261	Algae	Cryptophyceae	Pyrenomonadales	Geminigeraceae	405	AA_kinase	------	ProB
	pyren_gth5	Ensembl Protist	EKX43319	Algae	Cryptophyceae	Pyrenomonadales	Geminigeraceae	389	AA_kinase	------	ProB
	pyren_gth6	Ensembl Protist	EKX44553	Algae	Cryptophyceae	Pyrenomonadales	Geminigeraceae	769	AA_kinase	Aldedh	P5CS
	pyren_gth7	Ensembl Protist	EKX33713	Algae	Cryptophyceae	Pyrenomonadales	Geminigeraceae	452	------	Aldedh	ProA
Symbiodinium microadriaticum str. CCMP2467	suess_smi1	Ensembl Protist	OLP78113	Algae	Dinophyceae	Suessiales	Symbiodiniaceae	391	AA_kinase	------	ProB
	suess_smi2	Ensembl Protist	OLP94576	Algae	Dinophyceae	Suessiales	Symbiodiniaceae	1311	------	Aldedh	ProA
	suess_smi3	Ensembl Protist	OLP79525	Algae	Dinophyceae	Suessiales	Symbiodiniaceae	2118	------	Aldedh	ProA
Ectocarpus siliculosus str. Ec 32	ectoc_esi	Ensembl Protist	CBJ33872	Algae	Phaeophyceae	Ectocarpales	Ectocarpaceae	625	without small N-terminal portion (AA_kinase)	------	P5CS
Klebsormidium flaccidum	klebs_kfl	plantmorphogenesis.bio.titech.ac.jp/~algae_genome_project/klebsormidium	kfl00582_0010_v1.1	Algae	Charophyta	Klebsormidiales	Klebsormidiaceae	746	AA_kinase	Aldedh	P5CS
Volvox carteri	chlam_vca1	Phytozome	Vocar.0014s0155.1	Algae	Chlorophyta	Chlamydomonadales	Volvocaceae	661	------	Aldedh	GPR
	chlam_vca2	Phytozome	Vocar.0021s0133.1	Algae	Chlorophyta	Chlamydomonadales	Volvocaceae	460	AA_kinase	PUA	ProB
Chondrus crispus	gigar_ccr1	EnsemblPlants	CDF40589	Algae	Rhodophyta	Gigartinales	Florideophyceae	450	------	Aldedh	ProA
Porphyra umbilicalis	bangi_pum2	Phycocosm	rna11024	Algae	Rhodophyta	Bangiales	Bangiaceae	503	AA_kinase	PUA	ProB
Pyropia yezoensis	bangi_pye1	Phycocosm	g161.t1	Algae	Rhodophyta	Bangiales	Bangiaceae	475	---	Aldedh	ProA
	bangi_pye2	Phycocosm	g5600.t1	Algae	Rhodophyta	Bangiales	Bangiaceae	507	AA_kinase	PUA	ProB
Caulerpa lentillifera	bryop_cle1	Phycocosm	g7913.t1	Algae	Chlorophyta	Bryopsidales	Caulerpaceae	456	---	Aldedh	ProA
	bryop_cle2	Phycocosm	g1576.t2	Algae	Chlorophyta	Bryopsidales	Caulerpaceae	382	AA_kinase	PUA	ProB
	bryop_cle3	Phycocosm	g1671.t1	Algae	Chlorophyta	Bryopsidales	Caulerpaceae	379	AA_kinase	PUA	ProB
Ostreobium queketti SAG 6.99	bryop_oqu1	Phycocosm	CAD7701917.1	Algae	Chlorophyta	Bryopsidales	Ostreobiaceae	471	---	Aldedh	GPR
	bryop_oqu2	Phycocosm	CAD7703855.1	Algae	Chlorophyta	Bryopsidales	Ostreobiaceae	394	AA_kinase	PUA	ProB
Astrephomene gubernaculifera	chlam_agu1	Phycocosm	GFR42079.1	Algae	Chlorophyta	Chlamydomonadales	Goniaecea	661	---	Aldedh	GPR
	chlam_agu2	Phycocosm	GFR48556.1	Algae	Chlorophyta	Chlamydomonadales	Goniaecea	522	AA_kinase	PUA	ProB
Edaphochlamys debaryana CCAP 11/70	chlam_ede1	Phycocosm	g17065.t2	Algae	Chlorophyta	Chlamydomonadales	---	652	---	Aldedh	GPR
	chlam_ede2	Phycocosm	g5000.t1	Algae	Chlorophyta	Chlamydomonadales	---	444	AA_kinase	PUA	ProB
	chlam_ede3	Phycocosm	g8036.t1	Algae	Chlorophyta	Chlamydomonadales	---	573	AA_kinase	PUA	ProB
	chlam_ede4	Phycocosm	g8039.t1	Algae	Chlorophyta	Chlamydomonadales	---	514	AA_kinase	PUA	ProB
Gonium pectorale NIES-2863	chlam_gpe1	Phycocosm	rna12385	Algae	Chlorophyta	Chlamydomonadales	Goniaecea	656	---	Aldedh	GPR
	chlam_gpe2	Phycocosm	rna6135	Algae	Chlorophyta	Chlamydomonadales	Goniaecea	444	AA_kinase	PUA	ProB
	chlam_gpe3	Phycocosm	rna6134	Algae	Chlorophyta	Chlamydomonadales	Goniaecea	354	AA_kinase	PUA	ProB
Auxenochlorella protothecoides UTEX 25	chloreapr1	Phycocosm	APUTEX2500005759-RA	Algae	Chlorophyta	Chlorellales	Chlorellaceae	632	---	Aldedh	GPR
	chloreapr2	Phycocosm	APUTEX2500005078-RA	Algae	Chlorophyta	Chlorellales	Chlorellaceae	518	AA_kinase	PUA	ProB
Chlorella sorokiniana str. 1228	chlorecso1	Phycocosm	CSI_122800001694-RA	Algae	Chlorophyta	Chlorellales	Chlorellaceae	420	---	Aldedh	GPR
	chlorecso2	Phycocosm	CSI_122800012100-RA	Algae	Chlorophyta	Chlorellales	Chlorellaceae	706	---	Aldedh	GPR
	chlorecso3	Phycocosm	CSI_122800004080-RA	Algae	Chlorophyta	Chlorellales	Chlorellaceae	551	AA_kinase	PUA	ProB
Micractinium conductrix SAG 241.80	chloremco1	Phycocosm	rna-C2E20_0375	Algae	Chlorophyta	Chlorellales	Chlorellaceae	427	---	Aldedh	GPR
	chloremco2	Phycocosm	rna-C2E20_3941	Algae	Chlorophyta	Chlorellales	Chlorellaceae	623	AA_kinase	PUA	ProB
Nannochloris desiccata UTEX 2437	chlorende1	Phycocosm	KSW81_002776.1	Algae	Chlorophyta	Chlorellales	Chlorellaceae	838	---	Aldedh	GPR
	chlorende2	Phycocosm	KSW81_001716.1	Algae	Chlorophyta	Chlorellales	Chlorellaceae	509	AA_kinase	PUA	ProB
	chlorende3	Phycocosm	KSW81_003178.1	Algae	Chlorophyta	Chlorellales	Chlorellaceae	528	AA_kinase	PUA	ProB
Picochlorum soloecismus DOE101	chlorepso1	Phycocosm	NSC_05872-R1	Algae	Chlorophyta	Chlorellales	---	429	---	Aldedh	GPR
	chlorepso2	Phycocosm	NSC_02704-R1	Algae	Chlorophyta	Chlorellales	---	490	AA_kinase	PUA	ProB
	chlorepso3	Phycocosm	NSC_06586	Algae	Chlorophyta	Chlorellales	---	401	AA_kinase	PUA	ProB
Chlorokybus atmophyticus CCAC 0220	chlorocat	Phycocosm	Chrsp23S00265	Algae	Charophyta	Chlorokybales	Chlorokybaceae	747	AA_kinase	Aldedh	P5CS
Tetraselmis striata	dentra_tst1	Phycocosm	TSEL_006565.t1	Algae	Chlorophyta	Chlorodendrales	Chlorodendraceae	629	---	Aldedh	GPR
	dentra_tst2	Phycocosm	TSEL_033620.t1	Algae	Chlorophyta	Chlorodendrales	Chlorodendraceae	413	---	Aldedh	GPR
	dentra_tst3	Phycocosm	TSEL_039079.t1	Algae	Chlorophyta	Chlorodendrales	Chlorodendraceae	427	---	Aldedh	GPR
	dentra_tst4	Phycocosm	TSEL_033717.t1	Algae	Chlorophyta	Chlorodendrales	Chlorodendraceae	399	AA_kinase	---	ProB
	dentra_tst5	Phycocosm	TSEL_003050.t1	Algae	Chlorophyta	Chlorodendrales	Chlorodendraceae	430	AA_kinase	---	ProB
	dentra_tst6	Phycocosm	TSEL_003049.t1	Algae	Chlorophyta	Chlorodendrales	Chlorodendraceae	466	AA_kinase	---	ProB
	dentra_tst7	Phycocosm	TSEL_033619.t1	Algae	Chlorophyta	Chlorodendrales	Chlorodendraceae	399	AA_kinase	PUA	ProB
	dentra_tst8	Phycocosm	TSEL_023078.t1	Algae	Chlorophyta	Chlorodendrales	Chlorodendraceae	450	AA_kinase	PUA	ProB
	dentra_tst9	Phycocosm	TSEL_039078.t1	Algae	Chlorophyta	Chlorodendrales	Chlorodendraceae	989	AA_kinase	PUA	ProB
Cyanophora paradoxa CCMP329	glauc_cpa1	Phycocosm	g10759/g10758.t1	Algae	Glaucophyta	Glaucocystales	Glaucocystaceae	395	---	Aldedh	ProA
	glauc_cpa3	Phycocosm	g6656.t1	Algae	Glaucophyta	Glaucocystales	Glaucocystaceae	397	AA_kinase	PUA	ProB
	glauc_cpa4	Phycocosm	g4930.t1	Algae	Glaucophyta	Glaucocystales	Glaucocystaceae	448	AA_kinase	PUA	ProB
Chloropicon primus CCMP1205	hloro_cpr1	Phycocosm	A3770_04p29370_mRNA_A3770_04p29370	Algae	Chlorophyta	Chloropicales	Chloropicaceae	426	---	Aldedh	GPR
	hloro_cpr2	Phycocosm	A3770_01p04500_mRNA_A3770_01p04500	Algae	Chlorophyta	Chloropicales	Chloropicaceae	393	AA_kinase	PUA	ProB
Mesostigma viride NIES-296	mesos_mvi	Phycocosm	Mv00285-RA.1	Algae	Charophyta	Mesostigmatales	Mesostigmataceae	682	AA_kinase	Aldedh	P5CS
Porphyridium purpureum CCMP1328	porph_ppu1	Phycocosm	rna-FVE85_5873	Algae	Rhodophyta	Porphyridiales	Porphyridiaceae	445	---	Aldedh	ProA
	porph_ppu2	Phycocosm	rna-FVE85_2356	Algae	Rhodophyta	Porphyridiales	Porphyridiaceae	459	AA_kinase	PUA	ProB
Prasinoderma coloniale CCMP1413	prasi_pco	Phycocosm	PRCOL_00004107-RA	Algae	Chlorophyta	Prasinococcales	Prasinococcaceae	762	AA_kinase	Aldedh	P5CS
Desmodesmus armatus UTEX B 2533 v2.0	sphar_dar1	Phycocosm	estExt_Genewise1Plus.C_contig_860002	Algae	Chlorophyta	Sphaeropleales	Scenedesmaceae	426	---	Aldedh	GPR
	sphar_dar2	Phycocosm	MIX2248_3_22	Algae	Chlorophyta	Sphaeropleales	Scenedesmaceae	459	AA_kinase	PUA	ProB
Flechtneria rotunda SEV3VF49 v1.1	sphar_fro1	Phycocosm	11480589	Algae	Chlorophyta	Sphaeropleales	Scenedesmaceae	429	---	Aldedh	GPR
	sphar_fro2	Phycocosm	11156540	Algae	Chlorophyta	Sphaeropleales	Scenedesmaceae	481	AA_kinase	PUA	ProB
Spirogloea muscicola CCAC 0214	spirogsmu1	Phycocosm	SM000114S24161	Algae	Charophyta	Spirogloeales	Spirogloeaceae	730	AA_kinase	Aldedh	P5CS
	spirogsmu2	Phycocosm	SM000042S15276	Algae	Charophyta	Spirogloeales	Spirogloeaceae	697	AA_kinase (C-terminal Portion)	Aldedh	P5CS
Asterochloris glomerata Cgr/DA1pho v2.0	trebo_agl1	Phycocosm	Aster-00067	Algae	Chlorophyta	Trebouxiales	Trebouxiaceae	765	AA_kinase	Aldedh	P5CS
	trebo_agl2	Phycocosm	Aster-00071	Algae	Chlorophyta	Trebouxiales	Trebouxiaceae	738	AA_kinase (N-terminal Portion)	Aldedh	P5CS
	trebo_agl3	Phycocosm	Aster-04507	Algae	Chlorophyta	Trebouxiales	Trebouxiaceae	347	AA_kinase	PUA	ProB
Symbiochloris reticulata Spain reference genome v1.0	trebo_sre1	Phycocosm	805629	Algae	Chlorophyta	Trebouxiales	Trebouxiaceae	854	AA_kinase	Aldedh	P5CS
	trebo_sre2	Phycocosm	805626	Algae	Chlorophyta	Trebouxiales	Trebouxiaceae	788	AA_kinase	Aldedh	P5CS
	trebo_sre3	Phycocosm	808102	Algae	Chlorophyta	Trebouxiales	Trebouxiaceae	270	AA_kinase	---	ProB
Trebouxia sp. A1-2	trebo_tsp1	Phycocosm	12442	Algae	Chlorophyta	Trebouxiales	Trebouxiaceae	840	AA_kinase	Aldedh	P5CS
	trebo_tsp2	Phycocosm	12441	Algae	Chlorophyta	Trebouxiales	Trebouxiaceae	801	AA_kinase	Aldedh	P5CS
	trebo_tsp3	Phycocosm	4815	Algae	Chlorophyta	Trebouxiales	Trebouxiaceae	776	AA_kinase	PUA	ProB
Tribonema minus UTEX B 3156 v1.0	tribo_tmi	Phycocosm	267196	Algae	Chlorophyta	Tribonematales	Tribonemataceae	774	AA_kinase	Aldedh	P5CS
Ulva mutabilis	ulval_umu1	Phycocosm	UM061_0044.1	Algae	Chlorophyta	Ulvales	Ulvaceae	755	AA_kinase	Aldedh	P5CS
	ulval_umu2	Phycocosm	UM013_0113.1	Algae	Chlorophyta	Ulvales	Ulvaceae	376	AA_kinase	PUA	ProB
Mesotaenium kramstae Lemmermann NIES-657 v3.0	zygne_mkr	Phycocosm	3107317	Algae	Charophyta	Zygnematales	Zygnemataceae	725	AA_kinase	Aldedh	P5CS
Zygnema circumcarinatum SAG 698-1b	zygne_zci	Phycocosm	Zci_02848.1	Algae	Charophyta	Zygnematales	Zygnemataceae	820	AA_kinase	Aldedh	P5CS
